# Supplementary material for: Transcriptome Profiling of the Resistance Response of Musa acuminata subsp. burmannicoides, var. Calcutta 4 to Pseudocercospora musae
Source: Int J Mol Sci. 2022 Nov 5;23(21):13589. doi: 10.3390/ijms232113589 (PMC9657955; doi:10.3390/ijms232113589)
Supplement: Supplementary file 1 [file ijms-23-13589-s001.zip]

Archive with 3 entries (3 files):
- SUPP_TABLE_S1_ALL_DATA.xls
- SUPP_TABLE_S2_DEGS.xlsx
- SUPP_TABLE_S3_PRIMERS_RT-qPCR.pdf
