# Supplementary material for: Transcriptome Profiling of the Resistance Response of Musa acuminata subsp. burmannicoides, var. Calcutta 4 to Pseudocercospora musae
Source: Int J Mol Sci. 2022 Nov 5;23(21):13589. doi: 10.3390/ijms232113589 (PMC9657955; doi:10.3390/ijms232113589)
Supplement: Supplementary file 1 [file ijms-23-13589-s001.zip › SUPP_TABLE_S1_ALL_DATA.xls]

## Sheet: C43DAII_X_C43DAINI edgeR_result
SUPPLEMENTARY TABLE 1. Global gene expression data for Musa acuminata Calcutta 4 sequenced cDNA libraries originating from Pseudocercopora musae-inoculated leaf material versus non-inoculated controls
Row	M. acuminata DH Pahang gene ID	logFC	logCPM	F	PValue	FDR	tagwise,dispersion	Annotation
1	Ma00_g00010	0.630103	4.98179	5.26873	0.0511736	0.232485	0.0621379	mitogen-activated protein kinase 10-like%2C transcript variant X2
2	Ma00_g00020	-0.318463	3.23096	1.15344	0.314476	0.615852	0.0717273	ribokinase {ECO:0000312|EMBL:AAH23339,1}
3	Ma00_g00030	-0.738532	1.65116	4.16078	0.0760741	0.288431	0.0926253	probable WRKY transcription factor 28
4	Ma00_g00040	0.464305	2.706	1.91065	0.20464	0.49081	0.083325	tobamovirus multiplication protein 1-like
5	Ma00_g00050	0.3592	0.132975	0.401998	0.543942	0.790136	0.171191	uncharacterized LOC103974355%2C transcript variant X1
6	Ma00_g00060	1.2021	-3.07759	0.494679	0.502007	0.763518	0.256386
7	Ma00_g00080	-4.60602	-2.81764	9.12586	0.0237852	0.151363	0.175503	scopoletin glucosyltransferase-like
8	Ma00_g00090	-0.317081	1.20057	0.424641	0.53309	0.783547	0.152696
9	Ma00_g00100	0.361991	2.91893	1.46202	0.261484	0.559761	0.0706184
10	Ma00_g00110	-0.0111802	2.11379	0.000777836	0.97844	0.991766	0.11225	ras-related protein RABA1f-like%2C transcript variant X2
11	Ma00_g00120	0.0636213	6.39387	0.0493422	0.829836	0.938363	0.0685015	28 kDa heat- and acid-stable phosphoprotein-like
12	Ma00_g00130	0.675681	3.18372	3.9924	0.0811355	0.298547	0.0836289	reticulon-4-interacting protein 1%2C mitochondrial-like
13	Ma00_g00140	-0.0894551	2.6652	0.0892869	0.77278	0.912515	0.0712149	OPA3-like protein
14	Ma00_g00160	-0.924081	-0.413419	2.60252	0.145762	0.407615	0.160611
15	Ma00_g00170	-0.175037	5.23456	0.358013	0.566335	0.803932	0.0704924	uncharacterized protein At4g28440-like
16	Ma00_g00180	-0.0807491	-1.02063	0.0055708	0.942355	0.982853	0.629179	heavy metal-associated isoprenylated plant protein 26-like
17	Ma00_g00190	-2.23277	2.64303	23.404	0.00133133	0.0322871	0.142011	dof zinc finger protein DOF1,5
18	Ma00_g00210	-0.302531	3.85986	0.990294	0.349114	0.64658	0.073865	2-aminoethanethiol dioxygenase-like
19	Ma00_g00220	-0.292954	4.75569	1.44978	0.263331	0.561937	0.0541178	uncharacterized LOC103978373%2C transcript variant X1
20	Ma00_g00230	-0.186569	5.95225	0.433531	0.528943	0.781168	0.0684459	shaggy-related protein kinase eta-like
21	Ma00_g00240	-1.0662	-1.14333	2.6088	0.145339	0.407198	0.159618	uncharacterized LOC103978371%2C transcript variant X1
22	Ma00_g00250	-1.70842	-2.1688	4.0389	0.0796953	0.295366	0.193114
23	Ma00_g00260	0.0439376	4.54195	0.026712	0.874269	0.959066	0.0612746
24	Ma00_g00270	1.3619	2.59624	19.2606	0.00238177	0.0439565	0.0692053
25	Ma00_g00280	0.121803	3.19785	0.206027	0.662086	0.860186	0.0609719	uncharacterized LOC103978362%2C transcript variant X2
26	Ma00_g00290	0.164205	5.59811	0.249896	0.630747	0.843632	0.0829699	uncharacterized protein At4g28440-like%2C transcript variant X1
27	Ma00_g00300	0.567972	5.18315	4.97741	0.0565561	0.245685	0.0567227	protein farnesyltransferase subunit beta-like%2C transcript variant X2
28	Ma00_g00310	0.0309761	3.56634	0.0145925	0.90686	0.972473	0.0575343	uncharacterized LOC103978358
29	Ma00_g00320	-2.08709	2.11349	31.2149	0.000537911	0.0217766	0.101882	scopoletin glucosyltransferase-like
30	Ma00_g00330	1.98413	3.86447	33.0397	0.000447185	0.0203014	0.0778374	uncharacterized LOC103978357
31	Ma00_g00340	0.657655	3.87366	5.57963	0.0461312	0.219154	0.062708	probable histone H2A variant 3%2C transcript variant X1
32	Ma00_g00350	-2.2962	0.88557	21.7422	0.00166399	0.036136	0.139115	uncharacterized LOC103974753
33	Ma00_g00360	0.190182	6.9921	0.175124	0.686721	0.87086	0.137059	HMG1/2-like protein%2C transcript variant X1
34	Ma00_g00380	0.0723181	4.87273	0.0860335	0.776825	0.91447	0.0546714	autophagy protein 5
35	Ma00_g00390	0.209503	4.5965	0.512995	0.494431	0.75843	0.0685514	outer envelope pore protein 21B%2C chloroplastic%2C transcript variant X1
36	Ma00_g00400	0.123392	5.6482	0.260197	0.623901	0.839421	0.054898	SNF1-related protein kinase catalytic subunit alpha KIN10-like
37	Ma00_g00410	0.440202	8.60707	2.05594	0.189912	0.470816	0.0659274	phytoene synthase 2%2C chloroplastic%2C transcript variant X2
38	Ma00_g00420	-1.2277	5.7611	17.9659	0.00291205	0.0476382	0.0714289	protein argonaute 1B%2C transcript variant X2
39	Ma00_g00430	-0.890387	5.79865	4.22971	0.0741198	0.285143	0.132095	zinc finger protein NUTCRACKER-like
40	Ma00_g00470	-1.6736	-0.00600154	7.57179	0.0252463	0.156446	0.183913
41	Ma00_g00510	0.0806924	8.68025	0.0682296	0.8006	0.924967	0.0672365	uncharacterized LOC103973215
42	Ma00_g00520	-0.0981791	3.06561	0.0780362	0.787137	0.919017	0.0921876	pentatricopeptide repeat-containing protein At1g09900-like
43	Ma00_g00530	0.682632	1.16286	2.7663	0.135243	0.392522	0.102845	pentatricopeptide repeat-containing protein At4g33170-like
44	Ma00_g00550	0.0540756	1.64239	0.0154776	0.904093	0.971747	0.124834	transmembrane protein 53-A
45	Ma00_g00560	-0.715283	-1.86308	1.00091	0.346689	0.644325	0.136996	protein ASPARTIC PROTEASE IN GUARD CELL 2
46	Ma00_g00570	-1.157	2.05502	3.83009	0.0864344	0.310182	0.227074	probable apyrase 7%2C transcript variant X2
47	Ma00_g00600	0.267408	4.90139	1.24222	0.297737	0.598391	0.0524425	uncharacterized LOC103973207
48	Ma00_g00620	-1.21208	6.89325	15.5641	0.0043561	0.0587334	0.0760622
49	Ma00_g00630	0.363974	0.561445	0.312914	0.591369	0.820352	0.247209	uncharacterized LOC103974394
50	Ma00_g00740	-0.460914	1.21635	1.32956	0.282513	0.583113	0.104272	glycoprotein 3-alpha-L-fucosyltransferase A-like
51	Ma00_g00760	0.403064	2.6027	1.8837	0.207543	0.494283	0.0676546	pentatricopeptide repeat-containing protein At5g66520-like
52	Ma00_g00780	0.0358553	2.66821	0.0150334	0.905471	0.97201	0.0683898
53	Ma00_g00790	0.0299118	-0.198688	0.00413271	0.950336	0.984457	0.0950769
54	Ma00_g00800	1.06686	-2.14142	0.688574	0.430963	0.713484	0.676655	uncharacterized LOC103968607
55	Ma00_g00820	0.491518	1.6652	2.02801	0.192627	0.474622	0.0804201	exostosin-1
56	Ma00_g00830	0.375263	1.26131	0.425006	0.532918	0.783547	0.201554	uncharacterized LOC103968399
57	Ma00_g00850	0.5422	3.40777	4.12545	0.0771014	0.290271	0.0596134	putative pentatricopeptide repeat-containing protein At4g17915%2C transcript variant X1
58	Ma00_g00890	4.04949	-2.94848	5.75577	0.0479516	0.223738	0.220207	probably inactive leucine-rich repeat receptor-like protein kinase At1g50610
59	Ma00_g00900	0.855478	7.16082	8.95066	0.0174978	0.128301	0.0641158	20 kDa chaperonin%2C chloroplastic-like%2C transcript variant X1
60	Ma00_g00910	0.16176	3.40911	0.408871	0.540603	0.788023	0.0562102
61	Ma00_g00920	0.114488	2.01623	0.042103	0.842602	0.94431	0.199213
62	Ma00_g00930	-1.89012	0.964456	18.0482	0.0028742	0.0475418	0.118174	CBS domain-containing protein CBSX5-like
63	Ma00_g00940	-0.143069	5.95982	0.222868	0.649604	0.853395	0.0749705	GPN-loop GTPase 3 homolog%2C transcript variant X3
64	Ma00_g00950	0.14818	3.90838	0.355248	0.567805	0.804772	0.0548661
65	Ma00_g00960	0.364423	2.8491	0.928056	0.363872	0.659915	0.101633
66	Ma00_g00970	0.0565861	4.68862	0.0613203	0.810724	0.930557	0.0492858	probable allantoinase%2C transcript variant X1
67	Ma00_g00980	-0.320808	4.77732	0.68765	0.431259	0.713501	0.107397	cirhin-like
68	Ma00_g00990	-1.44438	4.49472	25.7207	0.00099497	0.0286178	0.0677661	uncharacterized LOC103972979%2C transcript variant X1
69	Ma00_g01000	-1.59135	5.50255	17.3823	0.0031994	0.0498714	0.107362	phosphatidylinositol 4-phosphate 5-kinase 9
70	Ma00_g01010	0.266487	5.28378	1.28154	0.290739	0.591476	0.0521107	RNA-binding protein Nova-2-like%2C transcript variant X1
71	Ma00_g01020	-0.100563	5.37693	0.173271	0.688278	0.871462	0.0546694	ubiquitin carboxyl-terminal hydrolase isozyme L5-like%2C transcript variant X4
72	Ma00_g01030	0.107824	-2.48123	0.00957889	0.924467	0.978099	0.223697
73	Ma00_g01040	-1.31135	-2.00227	3.16575	0.113479	0.358472	0.118522
74	Ma00_g01050	-2.07298	-1.16818	7.57856	0.0251986	0.156223	0.237037	uncharacterized LOC103972985
75	Ma00_g01060	-0.232708	3.50716	0.625084	0.452199	0.728656	0.0706533	actin-related protein 6%2C transcript variant X1
76	Ma00_g01090	0.219346	3.02065	0.523536	0.490164	0.754835	0.0723928	uncharacterized LOC103972988
77	Ma00_g01120	0.0606125	-0.750015	0.0097558	0.923775	0.977971	0.163327	uncharacterized LOC103999928
78	Ma00_g01140	-3.78985	-0.708012	10.4661	0.0121368	0.103507	0.600248
79	Ma00_g01150	0.728464	4.86644	2.0547	0.190031	0.470915	0.160814
80	Ma00_g01160	0.681776	3.23786	3.13826	0.114823	0.36103	0.103174
81	Ma00_g01170	0.163347	5.28677	0.382445	0.553672	0.796501	0.0607259	uncharacterized LOC103999929
82	Ma00_g01180	-0.335032	6.01999	1.87958	0.207992	0.494701	0.0564866	ras-related protein RABE1c-like
83	Ma00_g01200	-0.0395582	4.52037	0.0135336	0.910285	0.973385	0.0865994	uncharacterized LOC103974018
84	Ma00_g01210	3.35742	-1.18668	5.89237	0.0416816	0.208177	0.672543	homeobox-leucine zipper protein HOX3-like
85	Ma00_g01220	0.183591	2.05468	0.15944	0.700229	0.876782	0.141094	kinesin KP1-like
86	Ma00_g01230	-1.26861	3.8232	7.49111	0.0258233	0.158735	0.147217	uncharacterized LOC103991180
87	Ma00_g01240	-0.479059	3.5811	1.00639	0.345447	0.643891	0.153444	thaumatin-like protein 1b
88	Ma00_g01250	0.0405389	2.42782	0.0186831	0.894692	0.967678	0.0689968	uncharacterized LOC103974411
89	Ma00_g01260	-0.417628	7.68853	2.30247	0.168043	0.439448	0.0618196	cullin-1-like%2C transcript variant X2
90	Ma00_g01270	-0.403641	2.94783	0.765997	0.40723	0.695314	0.145264
91	Ma00_g01280	-1.27123	-1.11574	4.11109	0.0775243	0.291086	0.150766
92	Ma00_g01290	0.247828	4.98573	0.880584	0.375789	0.669641	0.0598332	bifunctional 3-dehydroquinate dehydratase/shikimate dehydrogenase%2C chloroplastic-like
93	Ma00_g01300	0.207343	4.96669	0.623736	0.45267	0.728783	0.0594377	phenylalanine--tRNA ligase%2C chloroplastic/mitochondrial-like
94	Ma00_g01310	-0.140093	1.87679	0.0948156	0.766089	0.90938	0.139054	receptor-like cytosolic serine/threonine-protein kinase RBK2
95	Ma00_g01320	0.606729	3.06978	3.09546	0.116956	0.364617	0.0865573	uncharacterized LOC103973450
96	Ma00_g01330	0.733139	-0.274385	1.45129	0.263102	0.561592	0.174561	uncharacterized LOC104000008%2C transcript variant X1
97	Ma00_g01340	-2.29389	1.88605	5.91862	0.0413333	0.207106	0.501459
98	Ma00_g01370	0.757723	-3.17206	0.230005	0.644491	0.851397	0.256386	asparagine--tRNA ligase%2C cytoplasmic 2-like
99	Ma00_g01390	-0.0122122	7.1932	0.00203891	0.965103	0.988251	0.0614485	70 kDa peptidyl-prolyl isomerase-like
100	Ma00_g01400	-0.0575177	0.710279	0.0109522	0.919255	0.976561	0.179195	probable tyrosine-protein phosphatase At1g05000
101	Ma00_g01420	-0.206829	5.2445	0.607318	0.458463	0.732836	0.061735	ATP sulfurylase 1%2C chloroplastic-like
102	Ma00_g01430	1.03368	0.620902	3.68731	0.0914724	0.319493	0.1565
103	Ma00_g01440	0.87669	0.00895867	3.27356	0.108406	0.348744	0.105194	uncharacterized LOC103972749
104	Ma00_g01460	-0.0710291	5.6113	0.0560709	0.81883	0.934412	0.0735172	uncharacterized LOC103972797%2C transcript variant X2
105	Ma00_g01480	0.218158	6.88177	0.503169	0.498469	0.761372	0.0740954	histone deacetylase 14
106	Ma00_g01490	-1.33944	-2.79998	1.3997	0.271088	0.569675	0.183317
107	Ma00_g01500	1.34671	5.82378	9.39361	0.0156655	0.120454	0.122938	photosystem I reaction center subunit N%2C chloroplastic-like
108	Ma00_g01510	1.18706	1.59523	9.90245	0.0138494	0.111875	0.0883554	carboxyvinyl-carboxyphosphonate phosphorylmutase%2C chloroplastic-like
109	Ma00_g01540	0.786928	-2.8846	0.304068	0.596562	0.823371	0.297494	subtilisin-like protease SDD1
110	Ma00_g01550	0.757723	-3.17206	0.230005	0.644491	0.851397	0.256386	cyclin-D3-2-like
111	Ma00_g01560	0.202425	4.09967	0.603152	0.459954	0.733722	0.0583068	uncharacterized LOC103972867
112	Ma00_g01570	0.339151	-2.40575	0.15432	0.704808	0.878596	0.142385	probable glycerophosphoryl diester phosphodiesterase 2
113	Ma00_g01590	-1.83094	4.34237	46.14	0.000145868	0.0135503	0.0619286	transcription factor MYB44-like
114	Ma00_g01600	3.98696	-2.96475	4.07832	0.0836903	0.303963	0.335683
115	Ma00_g01610	-0.446711	1.15272	1.37493	0.275045	0.574031	0.0946
116	Ma00_g01620	-1.06141	-1.4377	1.37408	0.275183	0.574237	0.256742
117	Ma00_g01630	-2.94541	-3.30069	2.8355	0.143895	0.404956	0.256386
118	Ma00_g01640	-1.30162	2.27963	11.3635	0.00992449	0.0931912	0.10626	uncharacterized LOC103974215
119	Ma00_g01650	1.43186	5.60758	16.7499	0.00355213	0.052666	0.0851055	glycine cleavage system H protein%2C mitochondrial-like
120	Ma00_g01660	0.892351	-0.988168	0.912793	0.367638	0.663059	0.412198
121	Ma00_g01670	2.83348	-3.28616	2.36283	0.168659	0.439448	0.256386	tricetin 3'%2C4'%2C5'-O-trimethyltransferase-like
122	Ma00_g01680	0.484252	3.56997	3.13748	0.114861	0.361113	0.0618142	uncharacterized LOC103974314
123	Ma00_g01690	0.166518	8.41097	0.311788	0.592025	0.820917	0.0648473	glycine--tRNA ligase 1%2C mitochondrial-like
124	Ma00_g01700	-0.0372502	0.473469	0.00745701	0.933329	0.980253	0.102259	uncharacterized LOC103974666
125	Ma00_g01770	0.672949	0.38593	2.43219	0.157888	0.426379	0.0943868
126	Ma00_g01780	0.703592	-2.42721	0.228997	0.645207	0.851397	0.893914
127	Ma00_g01790	-0.725156	-1.0162	0.88229	0.37535	0.669421	0.278027
128	Ma00_g01810	-0.753969	-0.595731	2.25034	0.172372	0.445134	0.0984041
129	Ma00_g01820	-0.490506	0.345446	1.33323	0.281898	0.582368	0.0956663
130	Ma00_g01840	0.116296	5.52542	0.144107	0.714214	0.882259	0.0750597	60S ribosomal protein L13-1-like
131	Ma00_g01850	-0.0953278	-3.30013	0.0031201	0.956839	0.984457	0.256386
132	Ma00_g01860	0.0490292	4.00294	0.0314842	0.863621	0.953896	0.0636378	uncharacterized LOC103973645
133	Ma00_g01870	-0.968306	-2.89866	0.467639	0.513593	0.77138	0.342233	probable transcription factor KAN2
134	Ma00_g01880	-0.294883	4.59625	1.3144	0.285073	0.585432	0.058313	protein FRIGIDA
135	Ma00_g01900	-0.104604	-3.28815	0.00329829	0.955625	0.984457	0.256386	squamosa promoter-binding-like protein 8
136	Ma00_g01910	0.137312	3.96637	0.180434	0.682311	0.86896	0.0797915	protein-S-isoprenylcysteine O-methyltransferase A-like%2C transcript variant X1
137	Ma00_g01930	0.643192	2.86986	5.5104	0.047197	0.221765	0.0609111
138	Ma00_g01940	0.396607	2.14016	0.555761	0.477524	0.746111	0.1804
139	Ma00_g01970	-1.55191	3.34925	23.1256	0.00138079	0.0329126	0.0815115	alpha-L-fucosidase 1-like
140	Ma00_g01990	-1.54011	0.202988	8.20402	0.0212456	0.142601	0.150555	uncharacterized LOC103973230
141	Ma00_g02010	0.330427	0.375436	0.483041	0.506933	0.766554	0.119672
142	Ma00_g02020	-1.83067	-2.14594	3.15635	0.113937	0.359459	0.275269
143	Ma00_g02030	0.130261	-0.411526	0.0521658	0.825126	0.936912	0.154437
144	Ma00_g02040	-1.96128	-0.976922	9.32029	0.0159514	0.121741	0.135591
145	Ma00_g02050	-0.200079	0.66563	0.170523	0.690607	0.872057	0.139015	probable PDX1-like protein 4
146	Ma00_g02060	-0.254797	-1.94792	0.105732	0.753484	0.902525	0.169917
147	Ma00_g02070	0.38484	-1.53242	0.140923	0.717225	0.884221	0.507578	cell division cycle 20,2%2C cofactor of APC complex-like
148	Ma00_g02090	-0.481269	-0.302464	0.970048	0.353813	0.650274	0.110022	cell division cycle 20,2%2C cofactor of APC complex-like
149	Ma00_g02100	-1.21691	-2.38014	2.12354	0.183549	0.461947	0.143814
150	Ma00_g02110	-0.260511	-0.671967	0.190126	0.674459	0.865231	0.15295	uncharacterized LOC103975025
151	Ma00_g02120	1.23644	-3.05505	0.457108	0.518241	0.774885	0.256386
152	Ma00_g02130	0.761446	-0.937346	1.41562	0.268586	0.567476	0.153368	probable leucine-rich repeat receptor-like protein kinase At5g49770
153	Ma00_g02140	2.21003	5.35124	63.3208	4.81622e-05	0.0100316	0.0581542	probable monofunctional riboflavin biosynthesis protein RIBA 3%2C chloroplastic
154	Ma00_g02150	1.68147	6.10853	36.3409	0.000326791	0.0181259	0.061277	E3 ubiquitin-protein ligase RING1%2C transcript variant X3
155	Ma00_g02180	0.985406	-1.07143	0.806424	0.395673	0.686201	0.572339	uncharacterized LOC103973863
156	Ma00_g02200	0.0377957	3.87067	0.0222691	0.885106	0.963635	0.0564443	protein trichome birefringence-like 26
157	Ma00_g02210	1.04732	-1.70317	1.63575	0.237129	0.53053	0.183665
158	Ma00_g02220	-0.286301	3.86451	0.846705	0.384671	0.676439	0.0767725	uncharacterized LOC103974262
159	Ma00_g02240	-0.82815	5.89581	4.39222	0.0697622	0.274992	0.113882	zeaxanthin epoxidase%2C chloroplastic-like
160	Ma00_g02250	-1.11314	3.19514	11.4981	0.00963802	0.0917462	0.083884	aspartic proteinase-like protein 1%2C transcript variant X2
161	Ma00_g02270	0.101656	5.19629	0.154739	0.70443	0.878308	0.0589396	serine/arginine-rich splicing factor SR45a-like%2C transcript variant X1
162	Ma00_g02280	1.53242	-2.97206	0.757837	0.40963	0.696614	0.540887	transcription factor bHLH93-like
163	Ma00_g02290	1.48941	3.13449	8.42611	0.0200328	0.13815	0.156211	vitellogenin-A2-like
164	Ma00_g02300	0.0206356	4.4461	0.0078369	0.931657	0.980253	0.0505094	homoserine kinase%2C transcript variant X1
165	Ma00_g02320	0.339499	4.18399	1.56816	0.246208	0.541974	0.0611506	uncharacterized LOC103974413
166	Ma00_g02330	1.46334	2.71449	9.46824	0.015381	0.119242	0.136815	WUSCHEL-related homeobox 8-like
167	Ma00_g02340	-0.0671319	4.60273	0.0786844	0.78628	0.918731	0.0524802	NADH dehydrogenase [ubiquinone] iron-sulfur protein 4%2C mitochondrial-like
168	Ma00_g02350	0.70742	2.93249	0.827351	0.389896	0.681075	0.34018	21 kDa protein-like
169	Ma00_g02380	0.151336	7.01499	0.197221	0.668863	0.862315	0.0860507	60S ribosomal protein L24-like
170	Ma00_g02390	1.8186	3.08353	8.47733	0.0197656	0.13723	0.21325	probable apyrase 2
171	Ma00_g02400	-0.859598	-0.593657	2.77032	0.134998	0.392108	0.110878	G2/mitotic-specific cyclin S13-7-like%2C transcript variant X2
172	Ma00_g02410	0.4562	4.94179	3.46213	0.100222	0.333723	0.0536714
173	Ma00_g02420	4.02305	-2.95531	4.40583	0.0744638	0.28547	0.268597	uncharacterized LOC103973997
174	Ma00_g02460	-1.38733	5.65303	10.2712	0.012697	0.10661	0.131751	calmodulin-like
175	Ma00_g02470	-0.279028	0.0831493	0.272217	0.616129	0.834736	0.151625	transcription factor bHLH149-like%2C transcript variant X2
176	Ma00_g02490	1.56281	-1.81639	1.8239	0.214189	0.503844	0.416733	ras-related protein RABA4d-like
177	Ma00_g02500	0.439454	6.95999	1.26389	0.29385	0.594312	0.105902	uncharacterized LOC103978214
178	Ma00_g02510	-0.0953278	-3.30013	0.0031201	0.956839	0.984457	0.256386	probable glycerol-3-phosphate acyltransferase 2
179	Ma00_g02530	1.27984	-3.05977	0.66148	0.439815	0.720046	0.256386	uncharacterized LOC103974470
180	Ma00_g02540	0.634149	0.557495	2.25955	0.171597	0.443902	0.0943218
181	Ma00_g02550	0.841178	-0.221805	1.94753	0.200757	0.486202	0.173454
182	Ma00_g02560	1.35651	1.4948	9.74408	0.0143847	0.114284	0.112454	UDP-glucuronate 4-epimerase 6-like
183	Ma00_g02570	-0.0283778	3.81895	0.00986007	0.92337	0.977922	0.0670125	uncharacterized LOC103973925
184	Ma00_g02580	-2.42748	7.02302	45.8268	0.000149321	0.0136569	0.0934062	caffeic acid 3-O-methyltransferase-like
185	Ma00_g02600	0.044121	4.27003	0.0346972	0.856917	0.951153	0.0513597	protein DEHYDRATION-INDUCED 19 homolog 2-like%2C transcript variant X2
186	Ma00_g02610	0.844652	3.48264	9.40426	0.0156245	0.120319	0.0613744	ATP-dependent DNA helicase Q-like 1
187	Ma00_g02620	0.0943586	3.07824	0.0971285	0.763354	0.907915	0.0727485	uncharacterized LOC103973823%2C transcript variant X2
188	Ma00_g02630	-0.0270255	2.79154	0.00591394	0.94061	0.982853	0.0919064	replication protein A 14 kDa subunit-like
189	Ma00_g02640	0.440442	5.28707	1.99595	0.195811	0.479884	0.0755062	grpE protein homolog%2C mitochondrial-like%2C transcript variant X1
190	Ma00_g02650	-0.156049	5.16743	0.29155	0.604083	0.827739	0.0690856	synaptotagmin-2-like%2C transcript variant X1
191	Ma00_g02660	0.639763	0.522208	1.86974	0.209068	0.496467	0.118053	beta-galactosidase 11-like
192	Ma00_g02680	-1.28286	4.8874	21.9223	0.00162324	0.0358891	0.0645286	UPF0496 protein 1-like
193	Ma00_g02690	0.413154	-0.911256	0.381867	0.553965	0.796715	0.186745	geranylgeranyl pyrophosphate synthase 7%2C chloroplastic-like
194	Ma00_g02700	0.855266	-2.23099	0.976607	0.35228	0.649079	0.153918
195	Ma00_g02710	-1.8754	-2.1114	3.889	0.0844608	0.30568	0.163453	REF/SRPP-like protein OsI_017815
196	Ma00_g02720	0.795232	8.1077	3.41633	0.102133	0.337574	0.1172	translationally-controlled tumor protein homolog
197	Ma00_g02730	-0.419079	6.1074	1.91726	0.203937	0.489833	0.0752291	proteasome subunit beta type-7-B-like
198	Ma00_g02740	0.0696804	6.02227	0.0557143	0.819396	0.934563	0.0717564	uncharacterized LOC103998497
199	Ma00_g02790	-3.1007	1.05433	44.3764	0.000166707	0.0138539	0.130292
200	Ma00_g02800	-0.15396	5.30237	0.0983439	0.761931	0.907129	0.15899	uncharacterized LOC103974143%2C transcript variant X1
201	Ma00_g02830	0.186832	2.85101	0.354017	0.568463	0.805266	0.076303	uncharacterized LOC103974996
202	Ma00_g02840	0.507501	3.69552	2.82441	0.131753	0.387254	0.07113
203	Ma00_g02850	-0.288322	3.44355	1.1147	0.322218	0.622978	0.0637249	metal transporter Nramp3-like%2C transcript variant X5
204	Ma00_g02860	-0.00714186	5.73372	0.000553619	0.981811	0.992888	0.0747316
205	Ma00_g02890	-1.74599	3.04134	15.096	0.00473579	0.0616731	0.140063	L-type lectin-domain containing receptor kinase S,1
206	Ma00_g02900	-0.221503	2.58396	0.327751	0.582877	0.814911	0.108272
207	Ma00_g02910	-0.110953	1.89096	0.0499348	0.828836	0.937815	0.163206
208	Ma00_g02920	-0.92358	-2.47817	0.714281	0.422836	0.706435	0.32152	uncharacterized LOC103974282
209	Ma00_g02930	-3.68763	-1.65908	18.0736	0.00286263	0.0474922	0.133566
210	Ma00_g02940	-0.771463	7.12622	3.66354	0.0923481	0.320953	0.115281	cytochrome P450 71A1-like
211	Ma00_g02950	0.686158	-2.09337	0.431467	0.529901	0.781729	0.344369	uncharacterized LOC103974285
212	Ma00_g02970	-2.04627	-0.747805	13.219	0.00675008	0.0752575	0.113585	BTB/POZ and TAZ domain-containing protein 2-like%2C transcript variant X2
213	Ma00_g02980	-0.2659	5.51992	1.05637	0.334424	0.633797	0.0603203	uncharacterized LOC103973974
214	Ma00_g02990	-1.74213	4.43629	4.64303	0.0636633	0.261951	0.386975	momilactone A synthase-like
215	Ma00_g03000	0.14311	7.29687	0.178849	0.683619	0.869473	0.0842861	ribosome biogenesis protein NSA2 homolog
216	Ma00_g03010	-0.672486	-0.495592	1.69406	0.229668	0.521074	0.113694	E3 ubiquitin-protein ligase PUB22-like
217	Ma00_g03020	-1.39225	4.54317	15.4265	0.00446358	0.0596871	0.0944021	arogenate dehydratase/prephenate dehydratase 6%2C chloroplastic-like
218	Ma00_g03040	0.161043	5.66649	0.430303	0.530442	0.781945	0.0559097	uncharacterized LOC103974467
219	Ma00_g03050	0.689444	0.0621921	2.03591	0.191854	0.473972	0.110188
220	Ma00_g03060	1.35553	0.00728218	6.1232	0.0387437	0.199947	0.139734
221	Ma00_g03070	0.0297859	3.44878	0.00733835	0.933861	0.980484	0.0900451	uncharacterized LOC103974469
222	Ma00_g03100	-0.393333	-1.24191	0.471839	0.511761	0.769853	0.0952897	molybdate-anion transporter-like
223	Ma00_g03130	-0.0232294	5.54422	0.00881665	0.927524	0.978905	0.0565655	V-type proton ATPase subunit C-like
224	Ma00_g03140	0.825884	3.72362	4.96028	0.0568947	0.24676	0.0953531	nuclear transcription factor Y subunit B-3-like
225	Ma00_g03150	1.28542	3.15741	18.3234	0.00275198	0.0466082	0.0674279	uncharacterized LOC103974549
226	Ma00_g03160	-0.420152	2.17576	0.18037	0.682364	0.868965	0.560796
227	Ma00_g03170	-1.02847	-2.65645	0.807491	0.395375	0.685955	0.247746
228	Ma00_g03180	-0.343224	1.15409	0.15316	0.705858	0.879352	0.45498
229	Ma00_g03200	-0.482475	6.24934	1.27476	0.291928	0.592801	0.128328	ABC transporter A family member 1
230	Ma00_g03220	0.240705	2.59582	0.338731	0.576759	0.810629	0.118309	vacuolar-sorting receptor 6-like%2C transcript variant X1
231	Ma00_g03250	-0.626449	1.70145	2.55503	0.149014	0.41243	0.106673	serine/threonine-protein kinase HT1
232	Ma00_g03270	0.865622	-2.59929	0.291604	0.604051	0.827739	0.90787
233	Ma00_g03280	-0.757603	-2.56053	0.386629	0.551561	0.79553	0.364862
234	Ma00_g03290	0.342474	1.66264	0.378698	0.555576	0.797495	0.192759
235	Ma00_g03300	0.0702315	-0.995644	0.0167908	0.900131	0.969759	0.0907762
236	Ma00_g03310	-0.0633658	0.886961	0.0254989	0.87713	0.960415	0.0948285
237	Ma00_g03320	3.65969	-1.95463	6.82177	0.0313195	0.177341	0.464332
238	Ma00_g03330	0.476492	-2.53708	0.154359	0.704773	0.878589	0.297012	uncharacterized LOC103974052
239	Ma00_g03370	0.347056	6.08605	1.88207	0.20772	0.494464	0.0578043	F-box protein SKP2A-like%2C transcript variant X2
240	Ma00_g03380	-0.819718	-0.134744	3.10646	0.116403	0.363827	0.09894	uncharacterized LOC103974339
241	Ma00_g03390	0.0787227	5.29936	0.0902084	0.771649	0.911985	0.0603574	phosphoinositide phosphatase SAC1
242	Ma00_g03400	-0.00463845	6.13183	0.000306475	0.986466	0.994419	0.0620953	60S ribosomal protein L3-like%2C transcript variant X2
243	Ma00_g03410	0.33542	3.43625	1.26803	0.293118	0.593867	0.0703738	UPF0235 protein C15orf40
244	Ma00_g03430	2.1108	5.38707	38.0104	0.000281383	0.0167798	0.0783765	protein PHR1-LIKE 1-like%2C transcript variant X4
245	Ma00_g03440	0.761256	4.19362	8.40596	0.0201392	0.138434	0.0573195	uncharacterized protein C1F8,04c-like%2C transcript variant X2
246	Ma00_g03450	0.611837	0.122653	1.52335	0.252499	0.548736	0.122537	uncharacterized LOC103974112
247	Ma00_g03460	1.60468	-2.95445	1.4219	0.267609	0.566537	0.193705
248	Ma00_g03470	-0.39226	-1.67293	0.225899	0.64742	0.852058	0.236994	nucleolar protein 58-like%2C transcript variant X2
249	Ma00_g03500	-0.170634	7.10302	0.248446	0.631725	0.844182	0.0874027	uncharacterized LOC103974609%2C transcript variant X6
250	Ma00_g03510	-0.116838	0.0991628	0.063008	0.808197	0.929055	0.10792	Werner Syndrome-like exonuclease
251	Ma00_g03530	-1.08298	-0.595373	4.20136	0.0749157	0.286354	0.112979	Werner Syndrome-like exonuclease
252	Ma00_g03560	4.32254	-2.84506	3.95063	0.0876982	0.312928	0.569279	probable mannitol dehydrogenase
253	Ma00_g03570	1.42006	-2.14403	1.31731	0.284579	0.585063	0.473205	transcription repressor OFP1-like
254	Ma00_g03590	0.311985	0.385156	0.460758	0.516621	0.773995	0.112316	transcription repressor OFP13-like
255	Ma00_g03600	-1.12256	-0.746032	2.66605	0.141557	0.403247	0.210177
256	Ma00_g03610	0.0787694	2.20079	0.0309913	0.86468	0.954352	0.134532
257	Ma00_g03630	-1.05229	3.7848	15.9667	0.00405966	0.0564627	0.0610108	dirigent protein 19-like
258	Ma00_g03640	-0.11731	1.94877	0.111392	0.747234	0.899049	0.0890518	pentatricopeptide repeat-containing protein At2g17210
259	Ma00_g03690	2.83348	-3.28616	2.36283	0.168659	0.439448	0.256386
260	Ma00_g03700	0.0240827	4.24734	0.0100214	0.922748	0.977436	0.0525084	serine/threonine-protein phosphatase PP2A-1 catalytic subunit%2C transcript variant X2
261	Ma00_g03740	-1.5775	-1.16368	4.88487	0.0584165	0.250357	0.18365	glyceraldehyde-3-phosphate dehydrogenase 2%2C cytosolic-like
262	Ma00_g03770	-0.911125	-3.17958	0.372953	0.558523	0.798815	0.256386
263	Ma00_g03790	-0.097913	-0.582895	0.035572	0.855148	0.950494	0.104711
264	Ma00_g03810	0.0927862	4.67172	0.159349	0.70031	0.876846	0.0503096	coatomer subunit epsilon-1-like%2C transcript variant X2
265	Ma00_g03850	-0.188174	1.38419	0.293456	0.602924	0.827051	0.081129	uncharacterized LOC103973737%2C transcript variant X2
266	Ma00_g03880	1.05444	7.02573	15.5305	0.004382	0.0589261	0.0582778	putative GTP-binding protein 6%2C transcript variant X2
267	Ma00_g03890	-0.751001	3.11517	5.97811	0.0405582	0.204962	0.0756719	50S ribosomal protein L12%2C chloroplastic {ECO:0000255|HAMAP-Rule:MF_00368}
268	Ma00_g03900	0.487146	6.60966	3.41123	0.102349	0.337837	0.0598777	acyl-CoA-binding domain-containing protein 3-like%2C transcript variant X2
269	Ma00_g03920	0.169023	3.41889	0.222046	0.6502	0.853641	0.094151	Golgi SNAP receptor complex member 1-2-like
270	Ma00_g03930	-1.12234	5.55555	14.6841	0.0051049	0.0644217	0.072095	shaggy-related protein kinase alpha-like
271	Ma00_g03940	0.57923	3.40337	2.93216	0.125591	0.378414	0.0841585	zinc finger CCCH domain-containing protein 3
272	Ma00_g03970	0.373033	-2.40865	0.0889427	0.773204	0.912853	0.464051
273	Ma00_g03980	-3.48313	-3.18566	3.91415	0.0959168	0.326268	0.256386
274	Ma00_g03990	-0.108333	-1.01264	0.022187	0.885316	0.963696	0.24718
275	Ma00_g04000	0.203267	-1.54632	0.0527337	0.824196	0.936386	0.325265
276	Ma00_g04010	-1.99262	4.91537	14.944	0.00486792	0.0628139	0.173428	amino-acid permease BAT1 homolog
277	Ma00_g04030	0.00727627	4.59615	0.00046562	0.983318	0.993434	0.0851593	glutamine synthetase nodule isozyme-like
278	Ma00_g04050	0.46245	3.17548	2.409	0.159641	0.428431	0.0698833	pentatricopeptide repeat-containing protein At2g33760-like
279	Ma00_g04120	0.9404	4.9081	11.4982	0.00963769	0.0917462	0.0617326	uncharacterized LOC103974631
280	Ma00_g04150	2.12297	-2.79086	1.86137	0.20999	0.497884	0.403239
281	Ma00_g04160	-0.345845	-0.023883	0.424435	0.533187	0.783547	0.149804
282	Ma00_g04170	-1.41131	-3.0779	0.980416	0.351395	0.648502	0.256386
283	Ma00_g04180	-1.21469	-0.55621	4.75703	0.0611177	0.256488	0.123992	protein ROOT INITIATION DEFECTIVE 3-like
284	Ma00_g04190	0.688097	-3.1728	0.197528	0.668624	0.862167	0.256386
285	Ma00_g04200	0.346492	3.55693	1.66039	0.233935	0.526372	0.0607482	uncharacterized PKHD-type hydroxylase At1g22950-like%2C transcript variant X2
286	Ma00_g04220	0.548502	3.71155	2.51413	0.151893	0.416886	0.0872838	pentatricopeptide repeat-containing protein At4g14820-like
287	Ma00_g04240	-0.0799807	4.47619	0.0462987	0.835074	0.940549	0.0998896
288	Ma00_g04260	1.01982	5.74727	12.5671	0.00769561	0.0812051	0.0663495	uncharacterized LOC103973632%2C transcript variant X1
289	Ma00_g04280	-1.96437	-1.68872	5.28474	0.0508973	0.231749	0.286542
290	Ma00_g04290	-2.23556	-2.2003	3.27249	0.108454	0.348744	0.460859
291	Ma00_g04400	0.255773	4.99811	1.19937	0.305648	0.606663	0.0509349	uncharacterized LOC103974801%2C transcript variant X2
292	Ma00_g04410	-0.0518413	1.47446	0.0209616	0.888502	0.96546	0.0867671	protein ROS1
293	Ma00_g04420	-0.0693976	4.14964	0.056902	0.817521	0.93365	0.068817	uncharacterized LOC103974810%2C transcript variant X1
294	Ma00_g04470	-0.106221	-0.944499	0.0282559	0.870724	0.957542	0.159656	transcription initiation factor IIF subunit beta-like
295	Ma00_g04490	3.46161	1.07584	9.12005	0.0167667	0.124763	0.5119	1-aminocyclopropane-1-carboxylate oxidase 5-like
296	Ma00_g04520	-0.608326	3.88525	5.73825	0.0438024	0.213866	0.0575879	phosphoglycolate phosphatase 2
297	Ma00_g04530	0.0224231	5.20335	0.00629006	0.938755	0.981868	0.0667358	heterogeneous nuclear ribonucleoprotein A3-like
298	Ma00_g04540	0.694588	-3.17138	0.197922	0.668317	0.862167	0.256386
299	Ma00_g04550	-0.793073	-1.00087	1.33219	0.282071	0.582444	0.193636
300	Ma00_g04570	-0.360182	1.70752	0.725405	0.419397	0.704036	0.121959	scarecrow-like protein 9
301	Ma00_g04600	-0.278497	5.81814	1.29057	0.289166	0.590082	0.0567229	probable polyamine oxidase 4
302	Ma00_g04610	0.161588	4.07554	0.09861	0.761621	0.907016	0.169364	uncharacterized LOC103994551
303	Ma00_g04620	0.554213	5.18008	5.24657	0.0515594	0.233195	0.0531183	ubiquitin carboxyl-terminal hydrolase 4-like
304	Ma00_g04650	3.99706	6.92755	73.1462	2.87118e-05	0.0093836	0.107024	SNF1-related protein kinase regulatory subunit beta-1-like
305	Ma00_g04660	0.589799	2.15374	2.48373	0.154081	0.420064	0.0971266	E3 ubiquitin-protein ligase RGLG2-like
306	Ma00_g04670	-0.335322	-1.3153	0.230981	0.643799	0.851284	0.16954
307	Ma00_g04740	0.00960168	1.50103	0.000708391	0.979425	0.991933	0.0880617	uncharacterized protein ZK632,12-like
308	Ma00_g04750	-0.539811	-1.18191	0.733975	0.416779	0.702211	0.145546	cell division cycle 20,2%2C cofactor of APC complex-like
309	Ma00_g04760	0.00860504	4.35899	0.000851667	0.977441	0.991502	0.0698364	uncharacterized LOC103974179
310	Ma00_g04770	-2.92264	6.87906	27.5695	0.000800193	0.0258819	0.190331	1-aminocyclopropane-1-carboxylate oxidase 3-like
311	Ma00_g04790	0.179607	2.65151	0.1369	0.721086	0.886	0.155778
312	Ma00_g04800	0.0299727	1.34232	0.0051629	0.944501	0.982853	0.112551
313	Ma00_g04810	0.726098	-2.88542	0.238316	0.63866	0.848458	0.410007
314	Ma00_g04880	-1.05343	-1.8152	2.24357	0.172945	0.445918	0.120982
315	Ma00_g04900	0.274064	0.130286	0.314367	0.590526	0.819882	0.120263
316	Ma00_g04910	0.796684	0.418914	2.43964	0.157329	0.425605	0.138288
317	Ma00_g04930	0.2731	1.71802	0.680333	0.433623	0.715659	0.076162	uncharacterized LOC103974984
318	Ma00_g04940	-0.397846	-0.696809	0.398494	0.545661	0.791048	0.179225	uncharacterized LOC103974828
319	Ma00_g04970	-2.43479	-2.78767	1.96605	0.198845	0.48383	0.783504
320	Ma00_g04990	-0.11859	1.29636	0.0324598	0.861549	0.953009	0.267323
321	Ma00_g05010	-0.791772	4.50957	3.24258	0.109833	0.351166	0.133805	primary amine oxidase-like
322	Ma00_g05020	1.73702	4.65349	46.7272	0.000139663	0.0134117	0.052146	ocs element-binding factor 1-like
323	Ma00_g05030	-0.708869	-1.0293	1.26631	0.293422	0.594032	0.156979
324	Ma00_g05050	-3.07983	0.722696	10.1327	0.0131151	0.108861	0.516758	probable L-type lectin-domain containing receptor kinase S,5
325	Ma00_g05070	0.0770727	3.85053	0.0961712	0.764481	0.908421	0.0550376
326	Ma00_g05080	-0.320591	5.50306	1.73139	0.225063	0.515843	0.0558526	probable WRKY transcription factor 53
327	Ma00_g05110	-0.786895	-0.725619	0.635748	0.44851	0.726109	0.542116
328	Ma00_g05130	-1.78457	0.334605	8.10621	0.0218091	0.144796	0.211163	probable LRR receptor-like serine/threonine-protein kinase At4g08850
329	Ma00_g05150	0.154808	4.09471	0.345207	0.573213	0.808295	0.0592819	uncharacterized LOC103975214
330	Ma00_g05160	-1.83434	0.698265	7.89814	0.0230723	0.149188	0.254506
331	Ma00_g05170	0.804152	-0.391275	0.405338	0.542315	0.788849	0.900262
332	Ma00_g05190	0.0916099	5.13829	0.0755199	0.790499	0.919996	0.0841824	60S ribosome subunit biogenesis protein NIP7 homolog
333	Ma00_g05200	-0.737218	-0.608483	1.43865	0.265028	0.563872	0.186561
334	Ma00_g05220	0.0248276	-2.37944	0.000410948	0.984328	0.993782	0.663915	uncharacterized LOC103975179
335	Ma00_g05240	-0.877775	-3.18579	0.278791	0.611972	0.831958	0.256386	uncharacterized LOC103975217
336	Ma00_g05250	-0.636713	-2.56539	0.485246	0.505993	0.766096	0.155462
337	Ma00_g05280	-0.0976378	-3.28672	0.00291855	0.958255	0.984457	0.256386	hippocampus abundant transcript 1 protein-like
338	Ma00_g05290	1.12612	5.43398	1.87869	0.208089	0.494892	0.360691
339	Ma00_g05310	-0.23013	1.17412	0.234229	0.641511	0.849817	0.142385	uncharacterized LOC103974155
340	Ma00_g05330	0.806498	4.9608	1.34331	0.28022	0.580433	0.276429	uncharacterized LOC103975022
341	Ma00_g05340	1.61052	-2.95306	1.41201	0.269151	0.567982	0.196588	anthocyanin 5-aromatic acyltransferase-like
342	Ma00_g05410	0.242698	-0.0746427	0.094795	0.766113	0.90938	0.35102
343	Ma01_g00010	0.787424	0.975662	1.94368	0.201158	0.486735	0.183031	alpha/beta hydrolase domain-containing protein 17C-like
344	Ma01_g00020	0.841537	0.515682	3.64842	0.0929107	0.321856	0.102052	putative phagocytic receptor 1b
345	Ma01_g00030	-0.595521	5.49845	1.16897	0.311449	0.612786	0.19601	brefeldin A-inhibited guanine nucleotide-exchange protein 1%2C transcript variant X1
346	Ma01_g00040	-0.151544	3.53621	0.303053	0.597163	0.823629	0.0640325	DNA topoisomerase 6 subunit B {ECO:0000255|HAMAP-Rule:MF_03165}
347	Ma01_g00050	-0.611484	5.23099	5.28143	0.0509543	0.231847	0.0624623	extended synaptotagmin-1-like%2C transcript variant X1
348	Ma01_g00070	0.937904	1.30595	6.4693	0.0348146	0.188394	0.0835114	growth hormone-regulated TBC protein 1-like
349	Ma01_g00080	-0.13874	4.2278	0.359403	0.565599	0.80352	0.0501554	serine/threonine-protein phosphatase PP-X isozyme 2-like
350	Ma01_g00090	1.12899	4.68895	13.0209	0.00702118	0.0769254	0.0721426	uncharacterized LOC103981065
351	Ma01_g00100	-1.37293	-1.45486	3.48648	0.0992245	0.331807	0.217415	protein MONOCULM 1-like
352	Ma01_g00110	-0.10072	2.93285	0.0829644	0.780718	0.916003	0.0914319	putative 4-hydroxy-4-methyl-2-oxoglutarate aldolase 3%2C transcript variant X1
353	Ma01_g00120	-0.299974	3.34492	1.35628	0.27808	0.577821	0.0585539	uncharacterized LOC103981092
354	Ma01_g00130	-0.372314	9.00776	0.613784	0.456166	0.731168	0.141438	glucose-1-phosphate adenylyltransferase small subunit%2C chloroplastic/amyloplastic
355	Ma01_g00140	-0.351759	4.04459	2.3419	0.164866	0.436703	0.0501156	pentatricopeptide repeat-containing protein At3g02490%2C mitochondrial-like
356	Ma01_g00150	-0.286809	4.59788	0.385408	0.552175	0.795674	0.143718	uncharacterized LOC103981123%2C transcript variant X4
357	Ma01_g00160	-0.0549332	4.8118	0.0317714	0.863008	0.953628	0.0746407	heterogeneous nuclear ribonucleoprotein A3-like
358	Ma01_g00170	-0.524342	1.04729	1.41688	0.26839	0.567264	0.122134
359	Ma01_g00180	-0.221756	5.05279	0.545695	0.481409	0.74846	0.0728828	serine/threonine-protein kinase D6PKL1-like%2C transcript variant X2
360	Ma01_g00190	-2.21196	4.85321	14.9419	0.00486983	0.0628139	0.206526	phosphatidylinositol/phosphatidylcholine transfer protein SFH9-like
361	Ma01_g00200	0.246031	0.788199	0.276041	0.613703	0.833163	0.128943	RPM1-interacting protein 4-like
362	Ma01_g00210	-0.109404	4.63254	0.205382	0.662576	0.860309	0.0531708	acetyl-CoA acetyltransferase%2C cytosolic 1-like%2C transcript variant X1
363	Ma01_g00220	-1.45551	3.17896	7.02096	0.0295405	0.171064	0.197659
364	Ma01_g00230	0.0102329	4.48274	0.000923944	0.976503	0.991169	0.0851008	F-box/kelch-repeat protein At5g15710%2C transcript variant X2
365	Ma01_g00240	0.85388	-1.1063	1.23502	0.299046	0.599441	0.252433
366	Ma01_g00250	0.535953	0.814673	0.977556	0.352059	0.648924	0.173414
367	Ma01_g00260	0.502599	0.202258	1.02053	0.342274	0.641169	0.129354
368	Ma01_g00270	0.83432	0.781839	3.18285	0.112654	0.357041	0.121859
369	Ma01_g00280	-1.38476	-2.78716	0.832694	0.388442	0.679794	0.563143	transcription factor bHLH49-like
370	Ma01_g00290	0.167773	5.43505	0.364643	0.562841	0.801945	0.0653135	trafficking protein particle complex subunit 6B
371	Ma01_g00300	-1.04573	3.72793	16.9786	0.0034192	0.0515531	0.0579712	probable serine/threonine-protein kinase DDB_G0291350
372	Ma01_g00310	-1.07285	1.43297	4.33243	0.0713261	0.278099	0.172654	protein NSP-INTERACTING KINASE 1-like%2C transcript variant X1
373	Ma01_g00320	-1.59259	-2.70585	1.53361	0.251038	0.547194	0.331131	aspartic proteinase nepenthesin-1-like
374	Ma01_g00330	0.250804	3.54508	1.04956	0.335896	0.635152	0.0536086	dol-P-Man:Man(5)GlcNAc(2)-PP-Dol alpha-1%2C3-mannosyltransferase
375	Ma01_g00340	-0.119817	5.32977	0.142409	0.715815	0.883362	0.0792788	serine/arginine-rich splicing factor RSZ22A-like%2C transcript variant X1
376	Ma01_g00350	-1.74423	-0.505992	3.50569	0.0984471	0.330568	0.455377	potassium transporter 10-like
377	Ma01_g00360	-0.94138	-2.28271	0.656441	0.441495	0.721426	0.391197	non-specific lipid-transfer protein-like
378	Ma01_g00370	-0.632987	1.96412	3.28284	0.107983	0.347985	0.088831	serine/threonine-protein kinase HT1-like
379	Ma01_g00380	-1.77827	4.48114	50.0931	0.00010982	0.012284	0.0566182	uncharacterized LOC103981329
380	Ma01_g00390	-0.556329	2.88876	3.12837	0.115312	0.362019	0.0782502	acyl-protein thioesterase 1-like
381	Ma01_g00400	2.83348	-3.28616	2.36283	0.168659	0.439448	0.256386	uncharacterized LOC103982497
382	Ma01_g00410	0.181114	6.348	0.361042	0.564733	0.802826	0.0732931	cytochrome c1-2%2C heme protein%2C mitochondrial%2C transcript variant X3
383	Ma01_g00420	-0.676607	6.3906	4.30579	0.0720373	0.279874	0.0838283	triacylglycerol lipase 1
384	Ma01_g00430	-2.18924	6.01946	35.5275	0.000352241	0.0185627	0.100018	putative UDP-glucose glucosyltransferase
385	Ma01_g00440	-0.621314	6.85724	6.08734	0.0391823	0.201108	0.0575177	transcription factor MYB44-like
386	Ma01_g00450	-0.32717	5.22018	1.89668	0.206138	0.492496	0.0534871	protein unc-50 homolog
387	Ma01_g00460	6.25695	-1.70932	22.4124	0.00219324	0.0418629	0.168756	uncharacterized LOC103981387
388	Ma01_g00470	-0.377266	3.12478	0.962357	0.355623	0.652139	0.107854	pentatricopeptide repeat-containing protein At1g79540
389	Ma01_g00490	-0.400792	5.0614	3.04123	0.119735	0.368263	0.051027	protein RER1A-like%2C transcript variant X1
390	Ma01_g00500	-0.198808	1.51486	0.233669	0.641904	0.849972	0.11295	oryzain alpha chain-like
391	Ma01_g00510	-0.322042	0.855212	0.436589	0.527532	0.780241	0.142881	chromosome-associated kinesin KIF4A-like
392	Ma01_g00520	0.105816	4.85884	0.132488	0.725397	0.88809	0.0684018	vesicle transport protein GOT1B-like%2C transcript variant X1
393	Ma01_g00530	-0.268768	5.45485	0.68704	0.431456	0.713501	0.0823452	AP2-like ethylene-responsive transcription factor TOE3
394	Ma01_g00540	0.206223	3.40498	0.623822	0.45264	0.72878	0.0586129	probable phytol kinase%2C chloroplastic%2C transcript variant X1
395	Ma01_g00550	-0.0135198	4.81663	0.00148733	0.970191	0.988526	0.0906375	uncharacterized LOC103981485%2C transcript variant X2
396	Ma01_g00560	-0.000781675	5.03793	8.77692e-06	0.99771	0.999101	0.060454	charged multivesicular body protein 1-like
397	Ma01_g00570	-0.328665	7.67642	0.969762	0.35388	0.650346	0.0824228	uncharacterized LOC103981509%2C transcript variant X3
398	Ma01_g00580	-0.282285	6.19365	0.401601	0.544137	0.790233	0.136586	protein SMG7-like
399	Ma01_g00590	-0.25386	6.08106	0.820471	0.39178	0.683044	0.067477	flowering time control protein FCA-like%2C transcript variant X1
400	Ma01_g00600	0.235719	6.95782	0.452082	0.520488	0.77631	0.0897701	translocase of chloroplast 90%2C chloroplastic%2C transcript variant X5
401	Ma01_g00610	-0.309622	4.49874	1.22205	0.301424	0.601598	0.0654734	ER membrane protein complex subunit 7 homolog
402	Ma01_g00620	0.277494	6.08033	0.893046	0.372602	0.667034	0.070662	probable anion transporter 6%2C chloroplastic
403	Ma01_g00630	-0.202932	-0.930909	0.113638	0.744804	0.897981	0.14098	uncharacterized LOC103981631
404	Ma01_g00640	-0.721431	-0.754668	1.36057	0.277377	0.577034	0.15933	uncharacterized LOC103982505
405	Ma01_g00670	-0.400027	1.97487	1.45643	0.262326	0.560858	0.0809243	uncharacterized LOC103981663%2C transcript variant X3
406	Ma01_g00680	0.308908	3.531	0.899543	0.370957	0.665714	0.0804988	nicotinamide mononucleotide adenylyltransferase%2C transcript variant X1
407	Ma01_g00690	-0.39652	-0.789627	0.403243	0.543334	0.789877	0.176928	probable CCR4-associated factor 1 homolog 7
408	Ma01_g00700	0.266532	3.76623	0.502765	0.498637	0.761544	0.100989	protein POLAR LOCALIZATION DURING ASYMMETRIC DIVISION AND REDISTRIBUTION-like%2C transcript variant X1
409	Ma01_g00710	0.569801	3.89555	0.938025	0.361444	0.657386	0.21058
410	Ma01_g00720	-2.3025	3.18196	47.0035	0.000136857	0.0133953	0.0854438
411	Ma01_g00730	0.628631	7.51707	5.22225	0.0519871	0.234395	0.0601705	uncharacterized LOC103981754
412	Ma01_g00740	-0.968123	6.48365	11.313	0.0100348	0.0936942	0.070255	transmembrane 9 superfamily member 4-like
413	Ma01_g00750	0.18761	3.23203	0.233317	0.642152	0.850015	0.107399	putative receptor-like protein kinase At1g80870%2C transcript variant X1
414	Ma01_g00760	1.02308	0.774942	2.9589	0.124122	0.375645	0.196297
415	Ma01_g00770	1.23364	-0.995983	4.14611	0.0764984	0.289047	0.112595
416	Ma01_g00780	1.30381	-1.08418	3.47871	0.0995414	0.332553	0.176548
417	Ma01_g00790	2.83427	6.5159	82.7891	1.83196e-05	0.00937154	0.065063	chaperone protein dnaJ 8%2C chloroplastic-like
418	Ma01_g00800	0.497478	6.81784	1.92846	0.202752	0.488326	0.0920776	50S ribosomal protein L35%2C chloroplastic-like%2C transcript variant X2
419	Ma01_g00820	0.418807	6.25537	2.51609	0.151753	0.41654	0.0607837	lactation elevated protein 1-like
420	Ma01_g00830	1.00436	-2.54129	1.17537	0.310216	0.611492	0.14127	protein SIP5-like
421	Ma01_g00840	-3.82297	-3.09134	5.02676	0.0667913	0.268448	0.256386	transcription factor IBH1
422	Ma01_g00850	-0.0344373	5.13505	0.0180713	0.896418	0.968281	0.0583759	uncharacterized LOC103981849%2C transcript variant X1
423	Ma01_g00860	-0.657072	2.75257	4.15877	0.0761319	0.288446	0.0807671	probable E3 ubiquitin-protein ligase XBOS32
424	Ma01_g00870	-1.87049	-1.90108	5.63173	0.0453492	0.217263	0.180696	uncharacterized LOC103982523
425	Ma01_g00880	0.0243894	2.84291	0.00659513	0.93729	0.981523	0.071614	uncharacterized LOC103981876
426	Ma01_g00890	0.169522	4.98911	0.367493	0.561352	0.800892	0.0649885	uncharacterized LOC103981886
427	Ma01_g00900	-0.222597	4.03769	0.611969	0.456809	0.731782	0.0670607	thioredoxin domain-containing protein 9 homolog
428	Ma01_g00910	0.0143247	5.00515	0.00112765	0.974043	0.990229	0.12506	ubiquitin carboxyl-terminal hydrolase 18-like
429	Ma01_g00920	0.833206	-0.487727	2.34918	0.164288	0.435677	0.117504
430	Ma01_g00930	0.381438	-0.465013	0.449523	0.521639	0.776942	0.14772	protein GLUTAMINE DUMPER 3-like
431	Ma01_g00940	-0.119445	3.47515	0.205379	0.662579	0.860309	0.0601502	CBL-interacting serine/threonine-protein kinase 21
432	Ma01_g00950	0.57245	6.11617	5.21029	0.052199	0.234741	0.0566271	FGGY carbohydrate kinase domain-containing protein%2C transcript variant X2
433	Ma01_g00960	0.395724	3.99088	2.31515	0.167013	0.438774	0.0577196	uncharacterized LOC103981948
434	Ma01_g00970	1.51931	5.16993	15.7813	0.00419293	0.0575502	0.0958987	unknown protein DS12 from 2D-PAGE of leaf%2C chloroplastic-like%2C transcript variant X1
435	Ma01_g00980	0.613555	2.41477	4.07599	0.07857	0.293212	0.069815
436	Ma01_g00990	-0.856073	8.76688	3.7591	0.0888932	0.31529	0.126841	plasma membrane ATPase-like
437	Ma01_g01000	0.523704	2.03666	1.57634	0.245083	0.540658	0.116662	uncharacterized LOC103981982
438	Ma01_g01010	-0.22683	4.13429	0.62387	0.452623	0.72878	0.0677604	uncharacterized LOC103981993
439	Ma01_g01020	-1.8026	-2.11976	3.17231	0.113162	0.358002	0.256305	uncharacterized LOC103982533
440	Ma01_g01030	-3.09874	1.89301	61.039	5.48742e-05	0.0103613	0.0991548	probable xyloglucan endotransglucosylase/hydrolase protein 7
441	Ma01_g01040	-2.44697	4.99528	31.8313	0.000504878	0.0212198	0.127529
442	Ma01_g01050	0.513655	4.73688	1.89244	0.206595	0.493089	0.0977236
443	Ma01_g01060	-0.452219	2.31008	1.53962	0.250188	0.546353	0.0972029	uncharacterized LOC103982009
444	Ma01_g01070	0.746429	3.72093	5.18576	0.0526371	0.235816	0.0793342	putative peptidyl-tRNA hydrolase PTRHD1
445	Ma01_g01090	-0.458571	-0.790923	0.752603	0.411181	0.697257	0.0979963
446	Ma01_g01100	-0.661705	4.20281	5.63394	0.0453163	0.217216	0.0655691	ubiquitin-conjugating enzyme E2 22%2C transcript variant X1
447	Ma01_g01110	1.054	2.17278	5.31411	0.0503952	0.230568	0.131569	uncharacterized LOC103982057
448	Ma01_g01120	0.85857	-2.21751	0.559586	0.476062	0.745377	0.346966	xylosyltransferase 1-like
449	Ma01_g01130	0.255179	-0.573874	0.196265	0.66961	0.862811	0.140695	uncharacterized membrane protein At1g16860-like%2C transcript variant X1
450	Ma01_g01140	0.182635	3.54769	0.509412	0.495896	0.759503	0.0570795	uncharacterized LOC103982086%2C transcript variant X2
451	Ma01_g01160	0.176618	3.39377	0.392374	0.548688	0.793303	0.0655703
452	Ma01_g01170	-0.775089	3.29076	6.94362	0.0302157	0.173577	0.0711892
453	Ma01_g01180	-0.114629	3.64168	0.1927	0.672415	0.86411	0.0592975	uncharacterized LOC103982128%2C transcript variant X3
454	Ma01_g01190	-0.181579	4.3946	0.439793	0.52606	0.779425	0.0632535	cryptochrome DASH%2C chloroplastic/mitochondrial%2C transcript variant X2
455	Ma01_g01200	-0.0802765	6.35733	0.0631676	0.807959	0.929013	0.080335	V-type proton ATPase catalytic subunit A-like
456	Ma01_g01230	-0.468673	7.46085	1.08817	0.327686	0.627151	0.136079	26S proteasome non-ATPase regulatory subunit 1 homolog A-like
457	Ma01_g01240	0.220219	3.47226	0.740478	0.414811	0.700241	0.0570164	YTH domain-containing family protein 1%2C transcript variant X3
458	Ma01_g01250	-0.731317	4.12474	5.41243	0.0487597	0.226003	0.0783275	uncharacterized LOC103982219%2C transcript variant X1
459	Ma01_g01260	-0.169683	4.98841	0.376039	0.556936	0.798497	0.0647934	organic cation/carnitine transporter 7%2C transcript variant X1
460	Ma01_g01270	-0.473218	2.52721	2.22131	0.174848	0.448995	0.078339	probable protein phosphatase 2C 44
461	Ma01_g01280	-0.248694	6.283	0.430816	0.530203	0.781855	0.105037	pre-mRNA-processing protein 40A-like%2C transcript variant X1
462	Ma01_g01290	-0.479367	-0.759714	0.214366	0.65583	0.856846	0.634046
463	Ma01_g01300	-1.518	-1.44001	1.94716	0.200795	0.486252	0.549287
464	Ma01_g01310	0.0154158	-0.981425	0.000751881	0.978803	0.991868	0.104971
465	Ma01_g01320	-0.30129	3.06772	0.691	0.430185	0.712856	0.0978807
466	Ma01_g01330	0.23281	-2.63848	0.0389296	0.848561	0.947398	0.248615
467	Ma01_g01340	0.214455	6.33301	0.43893	0.526456	0.779618	0.0810395	F-box protein SKIP31
468	Ma01_g01350	-0.0819271	4.93624	0.0416242	0.843486	0.944832	0.113568	protein FAR1-RELATED SEQUENCE 5-like
469	Ma01_g01360	1.76036	7.75597	11.4843	0.00966678	0.0919024	0.1521	uncharacterized LOC103982299%2C transcript variant X2
470	Ma01_g01370	0.973792	5.64627	13.7564	0.00607836	0.0708857	0.0588544	pentatricopeptide repeat-containing protein At5g42310%2C mitochondrial-like%2C transcript variant X1
471	Ma01_g01380	0.150598	7.14374	0.253309	0.628458	0.842237	0.0706637	RNA polymerase sigma factor sigA-like%2C transcript variant X4
472	Ma01_g01390	0.580099	3.97181	5.66725	0.0448258	0.216111	0.0524489	3-ketodihydrosphingosine reductase-like
473	Ma01_g01400	0.129559	3.80611	0.18803	0.676137	0.865926	0.071104	uncharacterized LOC103982372
474	Ma01_g01410	-0.349699	6.83203	0.472174	0.511615	0.76979	0.169082	protein transport protein Sec24-like At3g07100
475	Ma01_g01450	0.427134	-1.6504	0.423269	0.533735	0.784132	0.104636
476	Ma01_g01460	-0.1257	7.84389	0.131654	0.726221	0.888272	0.0861518	acyl-CoA-binding protein
477	Ma01_g01470	-1.257	-2.593	0.919218	0.366046	0.661727	0.428301
478	Ma01_g01480	-0.406989	1.40964	1.23497	0.299055	0.599441	0.0902169	uncharacterized LOC103982419
479	Ma01_g01490	-0.348527	5.36703	2.06353	0.189182	0.470104	0.0552798	E3 ubiquitin-protein ligase SINAT2-like%2C transcript variant X1
480	Ma01_g01500	1.00886	2.91827	3.06967	0.118267	0.366514	0.198573	topless-related protein 1-like
481	Ma01_g01520	1.02904	1.91262	8.25168	0.0209777	0.141517	0.0856955
482	Ma01_g01530	0.953835	1.61295	5.0455	0.0552356	0.242247	0.113183
483	Ma01_g01540	1.39578	0.800822	2.98436	0.122743	0.373462	0.344391
484	Ma01_g01550	1.75754	4.80187	25.1031	0.00107305	0.0295382	0.0818303	alpha/beta hydrolase domain-containing protein 17B-like%2C transcript variant X1
485	Ma01_g01560	1.02129	-1.45168	1.9055	0.205191	0.491427	0.179876
486	Ma01_g01570	0.557181	0.485469	1.28521	0.290098	0.590938	0.131659
487	Ma01_g01580	0.338118	3.17589	1.32886	0.282631	0.583275	0.0686886	probable transcription factor KAN2
488	Ma01_g01590	-2.4592	3.85038	50.5235	0.000106605	0.012284	0.0897418	lysine-specific demethylase JMJ706-like
489	Ma01_g01600	-4.43673	0.462562	53.6951	8.62136e-05	0.0120444	0.170417	WEB family protein At3g02930%2C chloroplastic-like
490	Ma01_g01610	0.936869	8.93156	5.51588	0.0471115	0.221519	0.0971033	glycine cleavage system H protein%2C mitochondrial-like
491	Ma01_g01620	-0.45602	3.14049	1.27612	0.291689	0.592744	0.116681	protein NRT1/ PTR FAMILY 7,3-like
492	Ma01_g01630	-0.125267	2.29998	0.173434	0.688141	0.871389	0.0705172	uncharacterized LOC103980940
493	Ma01_g01650	3.69899	-3.0641	3.69879	0.0963834	0.326884	0.256386
494	Ma01_g01660	0.738733	2.88132	4.51023	0.066803	0.268448	0.0869883	nascent polypeptide-associated complex subunit alpha-like protein 1%2C transcript variant X3
495	Ma01_g01670	-0.774944	4.22442	7.53634	0.0254978	0.157578	0.0667027	protein LHY-like%2C transcript variant X1
496	Ma01_g01680	-1.03697	5.72466	8.08964	0.0219065	0.145086	0.100127	flavone O-methyltransferase 1-like
497	Ma01_g01690	0.0315286	3.18498	0.0140328	0.908654	0.97292	0.060498	E3 ubiquitin-protein ligase RHA1B-like
498	Ma01_g01700	-1.01918	6.13276	6.49827	0.0345093	0.187461	0.11622
499	Ma01_g01710	-0.694804	7.5702	5.15251	0.0532387	0.23744	0.0731693	homeobox protein BEL1 homolog
500	Ma01_g01720	2.08491	0.776602	16.4916	0.00371023	0.0541468	0.132127	uncharacterized LOC103980381
501	Ma01_g01730	0.902207	3.83193	9.26048	0.0161896	0.122481	0.0677359	RING-H2 zinc finger protein RHA1a-like
502	Ma01_g01740	-0.333231	0.668169	0.608864	0.457912	0.732695	0.107555	uncharacterized LOC103980336%2C transcript variant X1
503	Ma01_g01750	-2.55212	-0.142057	12.7978	0.00734304	0.0791405	0.235689	ER membrane protein complex subunit 2-A-like
504	Ma01_g01760	0.416192	5.27988	2.33745	0.165221	0.437136	0.0626067	uncharacterized LOC103980320
505	Ma01_g01790	-0.200927	7.02674	0.127237	0.730636	0.890609	0.200077	uncharacterized LOC103980302
506	Ma01_g01800	-0.222271	4.50187	0.868422	0.37894	0.671917	0.0524719	protein REVEILLE 3-like
507	Ma01_g01810	0.257459	3.37767	0.661952	0.439658	0.719957	0.0772597	RNA-binding protein 48%2C transcript variant X1
508	Ma01_g01820	-0.488805	2.33034	1.23632	0.298808	0.599336	0.134822	putative pentatricopeptide repeat-containing protein At2g02150
509	Ma01_g01830	-1.53685	-1.34049	1.77094	0.220323	0.510513	0.76568	leucine-rich repeat receptor-like protein kinase PXL2
510	Ma01_g01840	-1.47826	-0.636566	7.07052	0.029118	0.169662	0.138062	uncharacterized LOC103980254%2C transcript variant X1
511	Ma01_g01850	1.29231	-3.05696	0.498521	0.5004	0.762418	0.256386	purple acid phosphatase 23%2C transcript variant X1
512	Ma01_g01860	-0.0129732	4.38725	0.00192582	0.966084	0.988526	0.0699977	zinc finger C2H2 protein ECU02_0310
513	Ma01_g01880	0.744291	6.54753	4.65163	0.0634666	0.26162	0.0864538	uncharacterized LOC103980205%2C transcript variant X2
514	Ma01_g01890	-2.94541	-3.30069	2.8355	0.143895	0.404956	0.256386	probable inorganic phosphate transporter 1-8
515	Ma01_g01900	0.684812	4.10219	7.43197	0.026257	0.160371	0.054263	sn1-specific diacylglycerol lipase beta%2C transcript variant X4
516	Ma01_g01920	0.98158	2.01718	5.87741	0.0418816	0.208787	0.108167
517	Ma01_g01930	0.470185	2.46572	2.63632	0.143504	0.404956	0.0654192
518	Ma01_g01940	-0.118158	-1.04916	0.0306367	0.865448	0.954741	0.177839
519	Ma01_g01950	0.346502	0.0998036	0.599034	0.461436	0.734982	0.0959778
520	Ma01_g01960	0.37254	3.28034	1.62772	0.238182	0.531942	0.0681604
521	Ma01_g01970	0.0574852	5.00536	0.0631459	0.807992	0.929013	0.0499527	uncharacterized LOC103980144
522	Ma01_g01980	1.11625	-2.78662	0.877857	0.376491	0.670252	0.184934
523	Ma01_g01990	-0.107606	-2.71744	0.00889385	0.927209	0.978848	0.202955
524	Ma01_g02000	-0.939043	-3.18511	0.416139	0.537115	0.785784	0.256386
525	Ma01_g02010	1.00016	-1.85263	1.06595	0.332374	0.631735	0.321344
526	Ma01_g02020	0.456972	-2.54215	0.227861	0.646016	0.851397	0.165037
527	Ma01_g02030	-2.02418	1.31797	18.6716	0.00260654	0.0457754	0.13924	putative DNA-binding protein ESCAROLA
528	Ma01_g02040	-1.18964	5.20692	16.1274	0.00394844	0.0557371	0.0727677	uncharacterized LOC103980111
529	Ma01_g02050	-2.33288	2.21025	33.2913	0.000436228	0.0201903	0.110654	zinc finger protein ZAT5-like
530	Ma01_g02060	0.520551	1.98816	2.59551	0.146236	0.408213	0.0746343	uncharacterized LOC103980089
531	Ma01_g02070	-6.49392	-1.73916	19.0768	0.00489161	0.0630129	0.340328
532	Ma01_g02080	0.833164	1.76446	5.53057	0.0468832	0.220942	0.0832346	probable xyloglucan endotransglucosylase/hydrolase protein 32
533	Ma01_g02090	0.0684319	7.04271	0.0708224	0.796944	0.923144	0.057638	probable anion transporter 2%2C chloroplastic
534	Ma01_g02100	-0.0864694	4.2941	0.144691	0.713666	0.882224	0.048897	glycerol-3-phosphate 2-O-acyltransferase 4-like
535	Ma01_g02110	0.695465	4.11178	6.62745	0.0331881	0.18336	0.0598708	uncharacterized LOC103980028%2C transcript variant X2
536	Ma01_g02130	-0.600447	6.29142	5.11148	0.0539932	0.239397	0.063044	O-glucosyltransferase rumi-like
537	Ma01_g02140	-1.43088	4.16184	30.6942	0.000567945	0.0222471	0.0588055	protein O-glucosyltransferase 1-like
538	Ma01_g02150	0.789339	7.30957	6.49417	0.0345522	0.187588	0.0716074	probable ascorbate-specific transmembrane electron transporter 1
539	Ma01_g02170	-0.298625	6.8206	0.427613	0.531697	0.782841	0.141127	K( ) efflux antiporter 2%2C chloroplastic-like%2C transcript variant X1
540	Ma01_g02180	0.170625	1.48769	0.202826	0.664529	0.861229	0.0948951	MLO-like protein 14
541	Ma01_g02190	0.013989	5.30141	0.00364294	0.953368	0.984457	0.0515597	splicing factor U2af large subunit B-like%2C transcript variant X1
542	Ma01_g02200	-2.65404	-0.949572	9.91913	0.0137944	0.111848	0.225283
543	Ma01_g02210	-0.778625	4.84878	6.04969	0.0396497	0.202335	0.0791089	sucrose transport protein SUT4%2C transcript variant X1
544	Ma01_g02240	-0.317138	4.72652	0.693704	0.42932	0.712207	0.104643	probable apyrase 7%2C transcript variant X2
545	Ma01_g02250	-0.214781	-2.25343	0.0361326	0.854026	0.950064	0.411619
546	Ma01_g02260	0.698996	2.07638	4.31517	0.0717859	0.279181	0.0799936	pentatricopeptide repeat-containing protein At1g31430-like
547	Ma01_g02270	1.09597	4.37526	18.007	0.00289309	0.047561	0.0551695	tRNA dimethylallyltransferase 9%2C transcript variant X2
548	Ma01_g02290	0.174169	2.88902	0.261155	0.623273	0.839104	0.086915	probable acyl-activating enzyme 5%2C peroxisomal
549	Ma01_g02310	1.37833	-2.4186	1.02358	0.341594	0.640605	0.482173
550	Ma01_g02320	-0.449409	7.39397	1.36839	0.276103	0.57527	0.105062	probable acyl-activating enzyme 5%2C peroxisomal
551	Ma01_g02330	-0.392363	2.21574	1.57755	0.244917	0.540492	0.0753	pentatricopeptide repeat-containing protein At1g55890%2C mitochondrial-like
552	Ma01_g02340	-0.94239	8.73257	9.40677	0.0156149	0.120314	0.0679914	protein BPS1%2C chloroplastic-like
553	Ma01_g02350	-0.573141	4.62819	6.09789	0.0390526	0.200706	0.0510665	uracil-DNA glycosylase {ECO:0000255|HAMAP-Rule:MF_03166}-like%2C transcript variant X1
554	Ma01_g02360	0.0645481	1.38917	0.0297008	0.867496	0.955759	0.0926935	pentatricopeptide repeat-containing protein At5g66520-like
555	Ma01_g02370	-0.053336	0.669884	0.016634	0.900596	0.969904	0.0984687	two-component response regulator ARR3-like
556	Ma01_g02380	0.21256	-0.491562	0.130288	0.727577	0.888482	0.162974
557	Ma01_g02390	0.627468	-0.0827334	1.70506	0.228297	0.519695	0.103626
558	Ma01_g02400	0.138353	2.01206	0.0854464	0.777563	0.914607	0.148877	DEAD-box ATP-dependent RNA helicase 2-like
559	Ma01_g02410	-0.282392	6.19538	0.197903	0.668332	0.862167	0.249349	protein furry homolog-like%2C transcript variant X1
560	Ma01_g02420	3.00664	5.643	72.4447	2.97276e-05	0.0093836	0.0770057	uncharacterized LOC103979772
561	Ma01_g02430	0.221417	0.940165	0.249448	0.631048	0.84377	0.118299
562	Ma01_g02440	-1.17727	6.12403	7.93447	0.0228452	0.148397	0.124867	zinc finger protein MAGPIE-like%2C transcript variant X4
563	Ma01_g02450	0.603469	5.04946	3.37899	0.103727	0.340047	0.0803776	protein argonaute 1A-like%2C transcript variant X2
564	Ma01_g02460	-0.0585352	4.9589	0.0646264	0.805807	0.928172	0.0504241	SNF1-related protein kinase catalytic subunit alpha KIN10-like
565	Ma01_g02470	-0.0711484	-2.88702	0.00272604	0.959654	0.98501	0.314719
566	Ma01_g02480	0.0708527	2.75661	0.0399034	0.846706	0.946312	0.0925154	histone H4
567	Ma01_g02490	1.84889	6.04907	44.6334	0.000163448	0.0138263	0.060075	peptidyl-prolyl cis-trans isomerase FKBP18%2C chloroplastic%2C transcript variant X2
568	Ma01_g02500	0.3008	3.98441	1.28055	0.290913	0.591788	0.0597315	outer envelope pore protein 21%2C chloroplastic
569	Ma01_g02510	-0.65329	3.99936	3.51095	0.0982353	0.330043	0.0916338	mitochondrial phosphate carrier protein 1%2C mitochondrial%2C transcript variant X2
570	Ma01_g02520	-0.0715178	4.93971	0.0924708	0.7689	0.910556	0.0517823	uncharacterized LOC103979674%2C transcript variant X2
571	Ma01_g02530	1.27226	4.22002	10.6429	0.0116551	0.101055	0.100085	protein REVEILLE 1-like
572	Ma01_g02540	0.519225	1.17297	1.94446	0.201077	0.486625	0.08611
573	Ma01_g02550	0.07955	5.67232	0.0331155	0.860175	0.952595	0.130776	histone H4
574	Ma01_g02560	-3.2021	1.1996	49.9331	0.000111046	0.012284	0.129144	UPF0392 protein RCOM_0530710-like
575	Ma01_g02570	0.609993	2.66727	3.92307	0.0833458	0.303201	0.0720939	APO protein 3%2C mitochondrial-like
576	Ma01_g02580	0.884309	0.834822	3.97866	0.0815676	0.299359	0.109379
577	Ma01_g02590	0.133695	5.20121	0.310963	0.592506	0.821316	0.0533852	uncharacterized LOC103979640
578	Ma01_g02600	0.514552	1.03882	0.440702	0.525644	0.779203	0.348319	uncharacterized LOC103980831
579	Ma01_g02610	0.628688	2.93814	2.71797	0.138239	0.397064	0.101853	uncharacterized LOC103980822
580	Ma01_g02620	-0.356599	7.86832	1.00238	0.346355	0.64426	0.0906157	cytokinin riboside 5'-monophosphate phosphoribohydrolase LOG1-like%2C transcript variant X1
581	Ma01_g02630	4.37384	1.95538	17.7326	0.00302286	0.0483737	0.392551	endochitinase-like
582	Ma01_g02640	3.16076	-2.31511	7.09125	0.0289436	0.169043	0.19753	transcription factor ABORTED MICROSPORES-like
583	Ma01_g02650	-0.125629	-2.87394	0.0138875	0.917616	0.976102	0.171616	uncharacterized LOC103979604
584	Ma01_g02670	-0.579026	-0.0621508	1.12819	0.319491	0.620598	0.16185	phospholipase D delta-like
585	Ma01_g02680	0.685559	2.48317	4.78173	0.0605836	0.255309	0.0732658	uncharacterized LOC103979536%2C transcript variant X5
586	Ma01_g02690	0.203826	-2.03471	0.0294748	0.867995	0.95599	0.616251	uncharacterized LOC103980804
587	Ma01_g02700	-1.92355	4.48196	33.6696	0.000420383	0.0199193	0.0839873	aspartic proteinase-like protein 1
588	Ma01_g02710	-0.469203	-1.27639	0.342879	0.574483	0.808893	0.295719
589	Ma01_g02720	-0.38638	-2.35387	0.182586	0.680547	0.868237	0.18588
590	Ma01_g02730	-0.95916	-2.03654	1.15446	0.314276	0.615671	0.243521
591	Ma01_g02740	0.606723	6.83385	4.94281	0.0572427	0.247475	0.0617841	ribonuclease P protein subunit p25-like protein
592	Ma01_g02760	-1.41589	-3.09081	0.774629	0.404717	0.693372	0.256386	transcription factor ABORTED MICROSPORES-like
593	Ma01_g02780	-0.817231	3.57366	6.86106	0.030958	0.176017	0.07736	uncharacterized LOC103980779
594	Ma01_g02800	0.262835	5.52415	1.14463	0.316213	0.617545	0.0555076	uncharacterized LOC103980769
595	Ma01_g02810	0.0722126	3.94657	0.0669393	0.802447	0.926196	0.0646715	uncharacterized LOC103979488
596	Ma01_g02820	0.0896761	1.63311	0.0169128	0.899772	0.969759	0.290401
597	Ma01_g02830	-0.0409885	0.223748	0.00584197	0.940971	0.982853	0.157515
598	Ma01_g02840	0.123301	2.52054	0.144943	0.71343	0.882221	0.0795862	probable L-ascorbate peroxidase 4
599	Ma01_g02850	-0.855617	2.95736	5.36288	0.0495753	0.228467	0.101766
600	Ma01_g02860	2.32037	-2.70986	2.16876	0.179454	0.455561	0.476691
601	Ma01_g02870	-0.905693	-3.19132	0.307838	0.594337	0.822094	0.256386
602	Ma01_g02880	-0.0971189	3.37401	0.110642	0.748052	0.899457	0.0693956	uncharacterized LOC103979462
603	Ma01_g02890	-0.146931	4.92526	0.354301	0.568311	0.805259	0.0552539	bifunctional protein FolD 4%2C chloroplastic-like
604	Ma01_g02900	-0.469133	4.21295	3.66072	0.0924527	0.320979	0.0545488	peptidyl-prolyl cis-trans isomerase CYP21-1%2C transcript variant X3
605	Ma01_g02910	-0.780195	7.50687	2.45756	0.155998	0.42339	0.162239	endoplasmin homolog
606	Ma01_g02940	-0.16457	4.05475	0.445363	0.523521	0.778025	0.0547077	BRCA1-A complex subunit BRE%2C transcript variant X1
607	Ma01_g02950	1.79815	3.33415	34.0263	0.000406096	0.0197262	0.0674555	uncharacterized LOC103980754
608	Ma01_g02960	0.0379224	4.54374	0.0232211	0.882696	0.962697	0.0550773	putative ER lumen protein-retaining receptor C28H8,4
609	Ma01_g02970	-1.00247	0.216618	2.8149	0.132317	0.387916	0.205748	HVA22-like protein i%2C transcript variant X1
610	Ma01_g02980	1.44535	5.87282	26.1114	0.000949231	0.0279507	0.0634604	uncharacterized LOC103979376
611	Ma01_g02990	-0.0731602	7.54985	0.0339079	0.858533	0.951904	0.109274	lon protease homolog 2%2C peroxisomal
612	Ma01_g03000	-1.32264	-2.56642	1.41464	0.26874	0.567638	0.239034
613	Ma01_g03010	1.84309	1.93275	3.68628	0.0915101	0.319534	0.497752	protein STAY-GREEN%2C chloroplastic-like
614	Ma01_g03020	0.0926968	5.63287	0.14505	0.71333	0.882221	0.0553553	lysophospholipid acyltransferase LPEAT2
615	Ma01_g03030	1.64755	4.40039	30.0066	0.000610911	0.0228384	0.0658862	B-box zinc finger protein 20-like
616	Ma01_g03040	-0.117893	4.58446	0.156581	0.702775	0.877452	0.0712463	UPF0183 protein At3g51130-like%2C transcript variant X1
617	Ma01_g03050	-0.687257	3.11137	2.72694	0.137676	0.396065	0.123322	endoglucanase 23-like
618	Ma01_g03060	-0.975228	4.04176	16.3473	0.0038024	0.0547448	0.0539935	probable salt tolerance-like protein At1g78600
619	Ma01_g03070	-0.0766252	1.58947	0.0303572	0.866056	0.955044	0.127076	kinesin-like protein NACK1
620	Ma01_g03080	-0.250815	4.4407	0.643056	0.446011	0.724669	0.0767708	protein ACCUMULATION AND REPLICATION OF CHLOROPLASTS 6%2C chloroplastic
621	Ma01_g03090	0.139096	4.77685	0.222025	0.650215	0.853641	0.0696122	NADH dehydrogenase [ubiquinone] 1 beta subcomplex subunit 9
622	Ma01_g03120	0.433193	5.37093	1.30205	0.287184	0.58778	0.10208	cytochrome P450 78A9-like
623	Ma01_g03130	1.59935	2.40572	23.4914	0.00131625	0.0321573	0.074103	uncharacterized LOC103979247
624	Ma01_g03140	-0.170445	2.70018	0.376647	0.556625	0.798335	0.0640355	uncharacterized LOC103979241
625	Ma01_g03150	-0.358519	2.02929	1.03762	0.338496	0.637911	0.0905563	molybdate-anion transporter
626	Ma01_g03160	0.450923	7.19543	1.43293	0.265905	0.564787	0.0988724	uncharacterized LOC103979223
627	Ma01_g03180	0.174446	3.95365	0.436077	0.527767	0.780455	0.0595177	uncharacterized LOC103979214
628	Ma01_g03190	-0.567171	0.941546	1.36305	0.276973	0.576476	0.149387	transmembrane protein 161B-like%2C transcript variant X1
629	Ma01_g03200	-0.914274	1.82735	5.67643	0.0446916	0.216102	0.103292	heat stress transcription factor B-2b-like
630	Ma01_g03210	-4.3917	0.270539	30.4492	0.000582806	0.0224354	0.297179	uncharacterized LOC103979167
631	Ma01_g03220	0.0655622	4.09309	0.0623735	0.809142	0.929643	0.0591295	E3 ubiquitin-protein ligase At1g12760-like
632	Ma01_g03230	0.970327	1.53373	3.46316	0.100179	0.33371	0.165495	probable E3 ubiquitin-protein ligase XBOS33
633	Ma01_g03240	0.245956	3.25545	0.652278	0.442891	0.722501	0.0729849
634	Ma01_g03250	0.370813	4.60818	0.945982	0.359524	0.655661	0.101907	inactive rhomboid protein 1-like
635	Ma01_g03260	-0.154999	6.87317	0.261692	0.622922	0.838745	0.0734998	probable transcriptional regulator SLK2%2C transcript variant X1
636	Ma01_g03270	0.21499	1.90014	0.290591	0.604668	0.827992	0.108342
637	Ma01_g03280	-0.772786	1.46459	1.46753	0.260658	0.558737	0.254931	BAG family molecular chaperone regulator 1-like
638	Ma01_g03290	0.43575	2.99647	2.12315	0.183585	0.461947	0.0701689	UDP-galactose/UDP-glucose transporter 4%2C transcript variant X1
639	Ma01_g03300	-0.567967	5.92368	4.35162	0.0708194	0.277391	0.0654285	calcium-dependent protein kinase 26
640	Ma01_g03310	-1.04288	4.57405	17.3019	0.0032417	0.0502788	0.0567859	uncharacterized LOC103979060
641	Ma01_g03320	0.378292	-2.9604	0.0819355	0.78204	0.916549	0.221606
642	Ma01_g03330	0.164744	2.62051	0.0928339	0.768462	0.910488	0.187687	cytochrome P450 704C1-like%2C transcript variant X2
643	Ma01_g03340	-0.334785	4.22099	0.537508	0.484611	0.750404	0.141368	uncharacterized LOC103979042%2C transcript variant X1
644	Ma01_g03350	0.160463	1.7608	0.208965	0.659865	0.859514	0.0853906	ABC transporter G family member 39-like%2C transcript variant X2
645	Ma01_g03370	-0.694612	-0.857552	1.03998	0.33798	0.637141	0.226832	probable sugar phosphate/phosphate translocator At1g12500
646	Ma01_g03380	5.31757	0.551375	6.71117	0.0323662	0.18097	1.23872	ABC transporter G family member 39-like
647	Ma01_g03390	1.18321	2.38591	14.3863	0.00539451	0.066763	0.0702631	protein TPX2-like%2C transcript variant X4
648	Ma01_g03400	-0.0646041	3.93653	0.0400016	0.84652	0.946312	0.0805699	transcription factor RF2a-like
649	Ma01_g03420	-0.0953278	-3.30013	0.0031201	0.956839	0.984457	0.256386	arginine decarboxylase-like
650	Ma01_g03430	-0.70881	-0.623265	1.5929	0.242828	0.537917	0.13607	ubiquitin fusion degradation protein 1 homolog
651	Ma01_g03440	5.92222	2.48881	15.6364	0.00430092	0.0583404	0.641327	transcription factor MYC3-like
652	Ma01_g03450	-0.224623	3.00071	0.654122	0.442272	0.721964	0.0645472	molybdate-anion transporter%2C transcript variant X1
653	Ma01_g03460	0.514829	3.02263	2.54662	0.1496	0.413068	0.0783873
654	Ma01_g03470	-0.111512	1.79883	0.0894457	0.772585	0.912436	0.0965373	uncharacterized LOC103978901
655	Ma01_g03480	0.412015	-2.96639	0.143183	0.722825	0.886956	0.166981	endoglucanase 1-like
656	Ma01_g03490	0.483434	2.86615	2.34876	0.164321	0.435725	0.0759054	polyadenylate-binding protein-interacting protein 12-like%2C transcript variant X1
657	Ma01_g03500	0.184161	2.00704	0.146437	0.712035	0.881731	0.152665	granule-bound starch synthase 1%2C chloroplastic/amyloplastic-like
658	Ma01_g03510	0.0515807	4.67251	0.043158	0.840673	0.943711	0.0549476	ER membrane protein complex subunit 8/9 homolog
659	Ma01_g03520	0.585359	5.89158	4.33179	0.0713432	0.278129	0.0658829	protein LOW PSII ACCUMULATION 2%2C chloroplastic
660	Ma01_g03530	-0.732042	-2.39471	0.289967	0.60505	0.828258	0.755379	auxin response factor 6-like
661	Ma01_g03540	-0.0225246	7.24629	0.00645146	0.937976	0.981668	0.0644891	myeloid leukemia factor 1-like
662	Ma01_g03550	-0.66362	5.06029	5.52347	0.0469934	0.221123	0.0673255	cysteine--tRNA ligase%2C cytoplasmic-like
663	Ma01_g03560	0.641044	7.53841	3.93547	0.0829448	0.302215	0.0760009	ATP-dependent Clp protease proteolytic subunit-related protein 2%2C chloroplastic
664	Ma01_g03570	-0.837172	4.70287	11.1773	0.0103388	0.095101	0.0566499
665	Ma01_g03580	-0.939043	-3.18511	0.416139	0.537115	0.785784	0.256386	uncharacterized LOC103978802
666	Ma01_g03600	-1.05428	4.31242	16.9548	0.00343272	0.0516156	0.0583807	uncharacterized LOC103978777%2C transcript variant X1
667	Ma01_g03610	0.0883738	4.95575	0.0844416	0.778834	0.915098	0.0732312	outer envelope pore protein 24%2C chloroplastic-like
668	Ma01_g03620	-0.247388	4.20658	0.516655	0.492942	0.757512	0.0889082	uncharacterized LOC103978755%2C transcript variant X1
669	Ma01_g03630	-0.524527	4.16739	1.18463	0.308441	0.609918	0.15546
670	Ma01_g03640	-1.57667	0.39625	9.93999	0.0137262	0.1116	0.147275	F-box protein SKIP23-like
671	Ma01_g03650	-0.442898	5.56537	1.91704	0.20396	0.48985	0.0812461	sulfiredoxin%2C chloroplastic/mitochondrial
672	Ma01_g03660	-2.49706	-2.32488	6.15387	0.0383733	0.199072	0.150191	copper transporter 6-like
673	Ma01_g03670	-1.04584	5.12553	17.8128	0.00298418	0.0481041	0.0569002
674	Ma01_g03680	-1.46914	-2.50583	2.06558	0.188986	0.469852	0.164615	uncharacterized LOC103980693
675	Ma01_g03690	0.386103	5.28264	2.18778	0.177768	0.452975	0.0592692	probable ADP-ribosylation factor GTPase-activating protein AGD11
676	Ma01_g03700	-0.59352	5.62409	3.54946	0.0967044	0.327189	0.0798556	transmembrane E3 ubiquitin-protein ligase 1-like%2C transcript variant X1
677	Ma01_g03710	0.923301	1.7029	5.34534	0.0498682	0.229107	0.102801	probable sodium/metabolite cotransporter BASS1%2C chloroplastic
678	Ma01_g03720	0.303937	5.6691	0.488924	0.504432	0.765212	0.128325	squamosa promoter-binding-like protein 3
679	Ma01_g03730	0.385383	0.2088	0.58988	0.464759	0.737105	0.133664	pentatricopeptide repeat-containing protein At3g53360%2C mitochondrial
680	Ma01_g03740	0.991883	5.28104	7.41709	0.0263676	0.160712	0.0923701	uncharacterized LOC103978655
681	Ma01_g03750	1.50856	4.38946	5.74408	0.0437196	0.213694	0.220431
682	Ma01_g03760	-2.3252	2.15726	17.454	0.00316223	0.0495255	0.19616	glycine-rich cell wall structural protein 1-like
683	Ma01_g03770	-0.709953	4.01155	1.74335	0.223614	0.513779	0.187509	GDSL esterase/lipase At5g55050-like
684	Ma01_g03780	0.0363295	3.27116	0.00503428	0.945195	0.982952	0.170083	GDSL esterase/lipase At5g55050-like
685	Ma01_g03790	-0.763051	-1.17245	0.81471	0.393369	0.68419	0.347044	uncharacterized LOC103978629
686	Ma01_g03800	-5.98582	-2.10946	17.0622	0.00633358	0.0723764	0.254555	probable xyloglucan endotransglucosylase/hydrolase protein 8
687	Ma01_g03810	0.817962	2.00704	1.70529	0.228269	0.519695	0.234859	pentatricopeptide repeat-containing protein At3g26782%2C mitochondrial-like
688	Ma01_g03820	0.77319	2.2195	3.70578	0.0907997	0.318211	0.109221
689	Ma01_g03830	-0.243558	0.466387	0.122412	0.73556	0.893025	0.284904
690	Ma01_g03840	0.0336598	5.33799	0.0188267	0.89429	0.967634	0.0554596	traB domain-containing protein-like
691	Ma01_g03850	-0.0282428	3.90778	0.00802904	0.930827	0.98017	0.0773873	uncharacterized LOC103978584
692	Ma01_g03860	-0.294303	5.19765	0.942446	0.360376	0.656404	0.0742437	54S ribosomal protein L24%2C mitochondrial
693	Ma01_g03870	0.638663	4.39422	3.71125	0.0906017	0.317854	0.0806176	uncharacterized LOC103978555%2C transcript variant X1
694	Ma01_g03880	-3.29693	-0.991099	25.2354	0.0010557	0.0293768	0.148154	BTB/POZ domain-containing protein At3g22104-like%2C transcript variant X1
695	Ma01_g03890	-3.77379	-2.15681	10.8157	0.0112075	0.0991815	0.216101	uncharacterized LOC103978530
696	Ma01_g03900	-1.63074	5.70111	16.6456	0.00361494	0.053358	0.115702	uncharacterized LOC103980655
697	Ma01_g03910	0.372887	3.764	2.25148	0.172276	0.444948	0.054388	frataxin%2C mitochondrial-like
698	Ma01_g03920	0.252861	6.53705	0.924582	0.364724	0.660607	0.0603753	probable serine/threonine-protein kinase DDB_G0278509%2C transcript variant X3
699	Ma01_g03930	2.02118	-2.39909	4.71776	0.0619795	0.258614	0.137557
700	Ma01_g03940	-0.336492	-2.23337	0.177588	0.684664	0.870199	0.139511
701	Ma01_g03950	0.10881	5.99027	0.150811	0.707998	0.880329	0.0667537	nitric oxide synthase-interacting protein
702	Ma01_g03960	-3.26819	-0.296402	10.1496	0.013063	0.10866	0.50596
703	Ma01_g03970	-2.84014	0.202683	11.7491	0.00913095	0.088949	0.296956
704	Ma01_g03980	-2.76329	2.21327	12.8329	0.00729108	0.0788724	0.367426	uncharacterized LOC103978475
705	Ma01_g03990	-2.58444	2.26924	41.6015	0.000207669	0.0146683	0.107231
706	Ma01_g04010	-0.123004	7.05394	0.0818759	0.782117	0.916566	0.126504	cyclic nucleotide-gated ion channel 4-like
707	Ma01_g04020	-0.431701	5.69217	2.96142	0.123984	0.375395	0.0584552	probable 1-acyl-sn-glycerol-3-phosphate acyltransferase 5%2C transcript variant X1
708	Ma01_g04030	-0.126585	2.9028	0.160537	0.69926	0.876612	0.0783785
709	Ma01_g04040	-0.202226	1.60419	0.343993	0.573875	0.808621	0.0828284
710	Ma01_g04050	0.14662	7.17127	0.100506	0.759423	0.905774	0.140802	chlorophyll a-b binding protein 13%2C chloroplastic-like
711	Ma01_g04060	-0.536669	2.5946	2.53112	0.150688	0.414764	0.0866237	sphingosine kinase 1-like
712	Ma01_g04080	-0.97156	4.92696	15.6935	0.00425796	0.0580946	0.0555568	probable ADP-ribosylation factor GTPase-activating protein AGD5
713	Ma01_g04170	0.336572	3.99206	1.11856	0.321435	0.622272	0.0772653	uncharacterized LOC103978389%2C transcript variant X2
714	Ma01_g04180	-0.355138	2.39412	1.26871	0.292997	0.593729	0.0769643	protein ULTRAPETALA 1-like
715	Ma01_g04190	0.0388821	4.13688	0.0236795	0.881554	0.962154	0.0561463	katanin p80 WD40 repeat-containing subunit B1 homolog%2C transcript variant X2
716	Ma01_g04200	-0.451738	5.94229	0.729137	0.418254	0.703162	0.182487	putative SWI/SNF-related matrix-associated actin-dependent regulator of chromatin subfamily A member 3-like 1%2C transcript variant X2
717	Ma01_g04210	0.518962	5.39395	3.29285	0.107529	0.34718	0.066936	probable indole-3-acetic acid-amido synthetase GH3,5
718	Ma01_g04220	-0.137185	0.361403	0.0936504	0.767481	0.910137	0.108234
719	Ma01_g04230	-4.76159	-1.49953	23.0826	0.00138865	0.0330048	0.137635
720	Ma01_g04240	0.0922444	3.83784	0.138471	0.719571	0.885098	0.0547657	coiled-coil domain-containing protein 97%2C transcript variant X1
721	Ma01_g04250	1.17968	6.82309	10.2483	0.012765	0.106903	0.0924817	photosystem II repair protein PSB27-H1%2C chloroplastic-like
722	Ma01_g04260	-0.68605	6.30251	4.64767	0.0635571	0.261804	0.081055	calcium-dependent protein kinase 28-like
723	Ma01_g04270	-0.437299	3.75203	2.66264	0.141778	0.403536	0.0619084	peptide methionine sulfoxide reductase A5
724	Ma01_g04280	0.251263	2.49528	0.748309	0.41246	0.698275	0.0666291	putative pentatricopeptide repeat-containing protein At3g23330
725	Ma01_g04290	0.273648	4.91932	1.34028	0.280722	0.580907	0.0514926	uncharacterized aarF domain-containing protein kinase At1g79600%2C chloroplastic
726	Ma01_g04300	0.368125	8.45631	1.32159	0.283854	0.584343	0.0717008	4-hydroxy-3-methylbut-2-en-1-yl diphosphate synthase%2C chloroplastic
727	Ma01_g04310	0.201986	4.95129	0.422061	0.534305	0.78456	0.0752837	caffeoylshikimate esterase-like
728	Ma01_g04320	-0.373701	5.76564	1.76929	0.220518	0.510621	0.0678748	protein TRIGALACTOSYLDIACYLGLYCEROL 3%2C chloroplastic
729	Ma01_g04330	-0.380149	4.35189	2.78263	0.13425	0.390863	0.0494631	CASP-like protein Os03g0206600
730	Ma01_g04350	-1.26266	3.63856	20.9182	0.00186768	0.038197	0.0647676
731	Ma01_g04360	-0.536045	4.98522	4.47223	0.0677379	0.270282	0.057944	dolichyl-diphosphooligosaccharide--protein glycosyltransferase subunit 1B
732	Ma01_g04380	-0.757251	6.86924	6.14335	0.0384999	0.19945	0.0753278	clathrin interactor EPSIN 2-like%2C transcript variant X2
733	Ma01_g04390	-1.49337	-2.49155	1.70606	0.228174	0.519651	0.28636	cytokinin riboside 5'-monophosphate phosphoribohydrolase LOG1-like
734	Ma01_g04400	-0.0389542	4.46977	0.0122154	0.914745	0.974465	0.0915789	pentatricopeptide repeat-containing protein At2g37230
735	Ma01_g04410	0.00884895	3.25833	0.00102996	0.975192	0.990828	0.0636656	uncharacterized LOC103978160%2C transcript variant X2
736	Ma01_g04420	-2.36857	5.52043	30.4801	0.000580908	0.0223955	0.126735	phenylalanine ammonia-lyase-like
737	Ma01_g04430	-0.101321	-2.88117	0.00700727	0.935366	0.980722	0.203279
738	Ma01_g04440	-0.157361	3.90366	0.0245028	0.879531	0.961426	0.55902	uncharacterized LOC103978134
739	Ma01_g04450	0.363609	-2.0079	0.138321	0.719715	0.885212	0.326481	uncharacterized LOC103980526
740	Ma01_g04460	-0.106576	5.42482	0.0851142	0.777983	0.914718	0.098223	actin-depolymerizing factor
741	Ma01_g04470	-0.456149	0.565497	0.762124	0.408366	0.695937	0.164668
742	Ma01_g04480	-3.20691	-2.45163	7.69509	0.0243956	0.153476	0.160431	putative wall-associated receptor kinase-like 16
743	Ma01_g04490	-1.77054	0.349536	6.95127	0.030148	0.173357	0.250067	putative wall-associated receptor kinase-like 16
744	Ma01_g04500	-2.51957	-0.86655	11.452	0.00973493	0.0920595	0.237218	putative wall-associated receptor kinase-like 16
745	Ma01_g04510	-2.28477	6.20769	14.8003	0.00499725	0.0637663	0.22111	putative wall-associated receptor kinase-like 16
746	Ma01_g04520	-1.99425	3.89577	19.6801	0.00223642	0.0424962	0.137076	putative wall-associated receptor kinase-like 16
747	Ma01_g04530	-1.79755	-0.667496	10.7843	0.0112872	0.0995497	0.110593	putative wall-associated receptor kinase-like 16
748	Ma01_g04550	-2.28017	3.49907	13.9325	0.00587672	0.0696985	0.235796	putative wall-associated receptor kinase-like 16
749	Ma01_g04560	-0.148267	4.98921	0.118444	0.739693	0.895172	0.127803	putative lysine-specific demethylase JMJ16%2C transcript variant X1
750	Ma01_g04580	-0.052086	4.85493	0.0302517	0.866286	0.955168	0.0716906	uncharacterized LOC103977993
751	Ma01_g04600	-0.225785	5.35673	0.901518	0.37046	0.665245	0.0537163	RNA-binding protein 42%2C transcript variant X3
752	Ma01_g04610	-0.0704735	5.7011	0.0753245	0.790763	0.919996	0.0596968	NADH dehydrogenase [ubiquinone] 1 alpha subcomplex subunit 13-B
753	Ma01_g04620	0.557067	4.32107	3.1026	0.116597	0.364222	0.0754505	H/ACA ribonucleoprotein complex subunit 3-like protein%2C transcript variant X2
754	Ma01_g04630	0.459524	-0.399044	0.732529	0.417219	0.702389	0.124421	TBC1 domain family member 15-like
755	Ma01_g04640	-0.0978689	6.85611	0.134208	0.723707	0.887178	0.0615716	glutathione reductase%2C cytosolic
756	Ma01_g04660	-0.0109172	2.08166	0.000736343	0.979023	0.99189	0.112893	uncharacterized LOC103989752
757	Ma01_g04670	-0.10321	2.40825	0.0958357	0.764878	0.908674	0.0833934
758	Ma01_g04680	-0.338044	5.62835	1.84265	0.212074	0.501166	0.0576931	heterogeneous nuclear ribonucleoprotein 1-like%2C transcript variant X1
759	Ma01_g04700	0.456682	4.10021	2.18213	0.178266	0.453507	0.0735244	60S ribosomal protein L23
760	Ma01_g04720	-0.531907	5.43471	1.85078	0.211166	0.499655	0.111037	uncharacterized LOC103988903%2C transcript variant X4
761	Ma01_g04730	0.415896	4.27769	2.11379	0.184449	0.463081	0.0656453	exosome complex component CSL4%2C transcript variant X1
762	Ma01_g04740	0.0116326	6.21197	0.000968011	0.97595	0.990968	0.101947	ribokinase {ECO:0000312|EMBL:AAH23339,1}
763	Ma01_g04750	0.935364	1.05188	3.41879	0.102029	0.33738	0.148963	putative golgin subfamily A member 6-like protein 6
764	Ma01_g04760	0.802484	0.314313	3.30366	0.107042	0.346261	0.0969294	uncharacterized LOC103988868
765	Ma01_g04770	-0.426553	-2.61727	0.11098	0.747683	0.899304	0.375139	uncharacterized LOC103988857
766	Ma01_g04780	0.564563	4.3029	3.48949	0.0991023	0.331807	0.0706157	haloacid dehalogenase-like hydrolase domain-containing protein At2g33255%2C transcript variant X2
767	Ma01_g04790	0.25005	4.72928	0.732592	0.4172	0.702389	0.0683385	uncharacterized LOC103988834%2C transcript variant X2
768	Ma01_g04810	0.153928	4.90966	0.28699	0.606876	0.828785	0.0673419	protein NLRC3%2C transcript variant X1
769	Ma01_g04820	0.203964	5.29859	0.605126	0.459246	0.733301	0.0600726	monothiol glutaredoxin-S10
770	Ma01_g04830	-0.682647	4.87261	7.49534	0.0257927	0.158675	0.0565499	chaperonin CPN60-2%2C mitochondrial-like
771	Ma01_g04840	0.531361	3.12105	1.13568	0.317991	0.619028	0.159622	uncharacterized LOC103988772
772	Ma01_g04850	0.193587	3.36791	0.373777	0.558098	0.798815	0.0775385	acyl carrier protein 2%2C mitochondrial-like
773	Ma01_g04860	-0.123129	4.23797	0.205927	0.662162	0.860247	0.0621476	ensconsin
774	Ma01_g04870	-0.31584	4.86084	0.298028	0.600165	0.825625	0.211462	homeobox protein LUMINIDEPENDENS-like
775	Ma01_g04880	-0.115413	3.6705	0.04687	0.834077	0.94028	0.183416	uncharacterized LOC103988724%2C transcript variant X1
776	Ma01_g04910	-0.115469	5.51728	0.139738	0.718356	0.884553	0.0765455	lipase-like%2C transcript variant X2
777	Ma01_g04920	0.273893	3.98196	1.20751	0.304123	0.605023	0.0547466	tubby-like F-box protein 6%2C transcript variant X3
778	Ma01_g04940	0.0693286	4.39686	0.0796966	0.78495	0.918043	0.0539754	probable E3 ubiquitin-protein ligase MARCH10
779	Ma01_g04950	0.3295	1.36804	0.718742	0.421451	0.705588	0.0973334	uncharacterized LOC103988643%2C transcript variant X2
780	Ma01_g04960	0.247866	6.76813	0.868886	0.378819	0.67185	0.0607183	nascent polypeptide-associated complex subunit alpha-like protein 1
781	Ma01_g04970	0.297785	4.75471	0.864521	0.379959	0.672803	0.0779292	uncharacterized LOC103988629
782	Ma01_g04980	-0.171899	4.17257	0.448304	0.522189	0.777132	0.0577627	DNA repair protein recA homolog 2%2C mitochondrial
783	Ma01_g04990	0.402137	0.233071	0.579027	0.468754	0.739911	0.148002	probable inactive purple acid phosphatase 16
784	Ma01_g05000	-0.285297	5.34888	0.789108	0.400558	0.68974	0.0811001	ubiquitin carboxyl-terminal hydrolase 24-like
785	Ma01_g05010	0.159699	0.437436	0.0833121	0.780273	0.915775	0.173966	hexokinase-3-like
786	Ma01_g05020	-0.165948	5.08201	0.307671	0.594435	0.822094	0.0723721	ribosomal RNA-processing protein 17
787	Ma01_g05030	0.111166	4.63376	0.181489	0.681445	0.868673	0.0586232	THUMP domain-containing protein 1 homolog
788	Ma01_g05040	-0.641984	5.81327	6.06531	0.0394549	0.201659	0.061796	folylpolyglutamate synthase {ECO:0000250|UniProtKB:Q05932%2C ECO:0000312|EMBL:CAC81075,1}%2C transcript variant X3
789	Ma01_g05050	-0.893329	8.12661	5.94249	0.0410201	0.206398	0.0946468	protein EARLY RESPONSIVE TO DEHYDRATION 15-like
790	Ma01_g05060	-0.371429	4.15188	2.64579	0.14288	0.404956	0.0496445	uncharacterized protein At1g01500-like
791	Ma01_g05070	0.121122	4.80741	0.288404	0.606007	0.828606	0.0484364	glutaminyl-peptide cyclotransferase
792	Ma01_g05080	1.59156	-2.97264	1.12154	0.320831	0.621628	0.264775
793	Ma01_g05090	0.853055	4.93048	7.15001	0.0284561	0.167644	0.075816	probable methyltransferase PMT17%2C transcript variant X4
794	Ma01_g05100	-0.496734	4.55259	4.62382	0.0641056	0.262862	0.0505941	protein ENHANCED DISEASE RESISTANCE 2%2C transcript variant X1
795	Ma01_g05110	1.09291	3.99757	19.6967	0.0022309	0.0424456	0.0518706	uncharacterized LOC103988487
796	Ma01_g05120	1.38156	2.10739	5.44873	0.048173	0.224212	0.201032	multiprotein-bridging factor 1b-like
797	Ma01_g05130	-1.34611	-0.980034	3.49355	0.0989373	0.331466	0.235086	transcription factor HBP-1b(c1)-like
798	Ma01_g05140	-0.424792	-0.216955	0.857938	0.38169	0.674182	0.0922268
799	Ma01_g05150	-0.227778	2.75268	0.584855	0.466601	0.738506	0.0714863	uncharacterized LOC103988458
800	Ma01_g05160	-0.123312	2.96602	0.160061	0.69968	0.87673	0.0748426	probable RNA methyltransferase At5g51130%2C transcript variant X1
801	Ma01_g05170	0.336654	6.33558	0.88158	0.375532	0.669483	0.0939607	nucleoside diphosphate kinase 3-like
802	Ma01_g05190	-0.17373	6.40775	0.405897	0.542043	0.788772	0.0645037	NADH dehydrogenase [ubiquinone] iron-sulfur protein 7%2C mitochondrial-like
803	Ma01_g05200	-0.190027	-2.2828	0.0347349	0.85684	0.951153	0.292464	profilin-1
804	Ma01_g05220	-2.94541	-3.30069	2.8355	0.143895	0.404956	0.256386	HVA22-like protein f
805	Ma01_g05230	0.394304	-1.4607	0.317357	0.588798	0.818453	0.153689	HVA22-like protein f
806	Ma01_g05240	-0.219362	2.80813	0.623285	0.452827	0.728997	0.0642678	uncharacterized LOC103988378
807	Ma01_g05250	0.021716	6.10437	0.00448763	0.948251	0.983951	0.0820356	NADPH-dependent diflavin oxidoreductase 1
808	Ma01_g05260	-0.207965	4.6137	0.258979	0.624701	0.839911	0.117141	transcription factor GTE4-like%2C transcript variant X1
809	Ma01_g05280	0.0117916	1.18608	0.00108677	0.974518	0.990499	0.0825804
810	Ma01_g05290	1.23183	-3.07074	0.671224	0.436596	0.717699	0.256386
811	Ma01_g05300	1.35257	-0.138248	5.90869	0.0414647	0.207442	0.138291
812	Ma01_g05310	1.76845	6.90479	24.5657	0.00114734	0.0302405	0.0843418	lycopene epsilon cyclase%2C chloroplastic%2C transcript variant X1
813	Ma01_g05320	-0.238876	6.08642	0.885755	0.374461	0.668437	0.059124	serine/threonine-protein phosphatase PP2A-1 catalytic subunit-like
814	Ma01_g05330	0.00977505	6.02252	0.00144373	0.970631	0.988785	0.0597989	V-type proton ATPase subunit d2
815	Ma01_g05340	0.0708334	5.76758	0.055462	0.819796	0.934614	0.0736821	transcriptional corepressor LEUNIG-like%2C transcript variant X1
816	Ma01_g05350	-0.0147572	5.52576	0.00372045	0.952875	0.984457	0.0549338	uncharacterized LOC103988257%2C transcript variant X2
817	Ma01_g05360	-0.645017	6.33665	3.42848	0.101622	0.336594	0.0926457	GTP-binding nuclear protein Ran1B-like
818	Ma01_g05370	-0.444577	5.22941	2.90062	0.127355	0.380335	0.0607416
819	Ma01_g05380	-0.428496	7.49199	1.13025	0.319078	0.620368	0.113338	glucose-1-phosphate adenylyltransferase large subunit 3%2C chloroplastic/amyloplastic
820	Ma01_g05390	0.440556	2.4075	2.10125	0.185615	0.465084	0.0705038
821	Ma01_g05400	0.188817	1.7376	0.229757	0.644667	0.851397	0.105029
822	Ma01_g05410	0.017637	4.73687	0.00505154	0.945102	0.982889	0.0550268	probable galacturonosyltransferase 6
823	Ma01_g05420	-0.567937	1.6213	0.712089	0.423519	0.707298	0.284529	uncharacterized LOC103988183
824	Ma01_g05430	-1.38016	6.45813	17.2726	0.00325733	0.0503413	0.0863609	guanine nucleotide-binding protein subunit beta-like protein
825	Ma01_g05440	0.00131725	2.8503	2.03792e-05	0.99651	0.998725	0.0687105	histone chaperone ASF1B-like
826	Ma01_g05450	2.11649	0.428741	6.76424	0.0318585	0.179006	0.312922	oleosin 1-like
827	Ma01_g05460	-0.100159	3.99079	0.141285	0.716881	0.884127	0.0607638	EKC/KEOPS complex subunit TPRKB%2C transcript variant X1
828	Ma01_g05470	0.011418	0.631717	0.000564603	0.981631	0.992854	0.135628	calcium permeable stress-gated cation channel 1-like%2C transcript variant X1
829	Ma01_g05480	-0.291855	-1.84797	0.131621	0.726254	0.888272	0.177987
830	Ma01_g05490	-0.856932	-0.865264	1.34593	0.279784	0.580036	0.252563
831	Ma01_g05500	1.62594	2.49984	8.32962	0.0205487	0.140121	0.181442
832	Ma01_g05510	0.66506	-0.153073	1.94123	0.201414	0.486997	0.0983983	ras-related protein Rab11B-like
833	Ma01_g05520	0.891116	3.98416	12.0742	0.00852327	0.0857969	0.0554059	GDSL esterase/lipase At4g10955-like%2C transcript variant X2
834	Ma01_g05530	0.777846	4.61415	7.8938	0.0230997	0.149252	0.0619023	mitogen-activated protein kinase 10-like
835	Ma01_g05540	0.752751	4.47153	10.6919	0.011526	0.100551	0.0482825	glutamine--tRNA ligase-like
836	Ma01_g05550	1.49174	2.43347	16.4316	0.00374818	0.0544072	0.090439	transcription factor bHLH120-like
837	Ma01_g05560	-0.175115	4.26026	0.509928	0.495685	0.759502	0.0542289	uncharacterized LOC103988026%2C transcript variant X1
838	Ma01_g05570	0.41313	3.80215	2.47995	0.154356	0.420581	0.0584557	pentatricopeptide repeat-containing protein At3g22670%2C mitochondrial%2C transcript variant X2
839	Ma01_g05580	0.740869	0.747681	2.64701	0.1428	0.404956	0.118037	probable ATP-dependent DNA helicase HFM1
840	Ma01_g05590	-0.340515	1.26206	0.225106	0.647989	0.852441	0.314944	LRR receptor-like serine/threonine-protein kinase GSO1
841	Ma01_g05600	1.39785	6.39805	13.8279	0.00599552	0.0703398	0.0950242	uncharacterized LOC103987988
842	Ma01_g05610	0.660164	0.268161	2.37296	0.16242	0.432611	0.0896727
843	Ma01_g05620	0.387402	3.36564	1.39303	0.272144	0.570496	0.0813937
844	Ma01_g05630	-0.508654	6.4785	3.419	0.10202	0.33738	0.065644	phosphatidylinositol/phosphatidylcholine transfer protein SFH8-like%2C transcript variant X1
845	Ma01_g05640	-0.0384501	3.40865	0.022668	0.88409	0.963234	0.0573539	uncharacterized LOC103987943
846	Ma01_g05650	-0.637908	4.74059	4.90686	0.0579675	0.249196	0.0684831	phosphopantetheine adenylyltransferase-like%2C transcript variant X3
847	Ma01_g05660	-0.416979	5.1877	1.86554	0.209531	0.497289	0.0753038	U-box domain-containing protein 5-like%2C transcript variant X2
848	Ma01_g05670	0.398954	-1.58584	0.362698	0.563861	0.802383	0.115673
849	Ma01_g05700	-0.919756	-0.0304522	4.09622	0.0779651	0.291825	0.103485	probable glycosyltransferase At5g03795
850	Ma01_g05710	0.0577828	-2.48219	0.00256367	0.960873	0.985732	0.335029	wee1-like protein kinase%2C transcript variant X2
851	Ma01_g05720	0.0252577	2.43688	0.00216928	0.964005	0.987573	0.190187	pentatricopeptide repeat-containing protein At1g77360%2C mitochondrial-like%2C transcript variant X2
852	Ma01_g05730	-1.02336	3.94474	5.2309	0.0518344	0.234049	0.138741	probable receptor-like protein kinase At1g67000
853	Ma01_g05740	-1.1552	4.8735	17.7181	0.00302991	0.0483808	0.064713
854	Ma01_g05750	0.273331	5.13509	1.13115	0.318897	0.620142	0.0580108	protein FAM133%2C transcript variant X1
855	Ma01_g05760	-0.546444	5.66574	4.17851	0.075565	0.287916	0.0635411	pyridoxal kinase-like%2C transcript variant X1
856	Ma01_g05770	-0.960838	2.83535	9.69803	0.0145453	0.114775	0.0760823	uncharacterized LOC103987813%2C transcript variant X1
857	Ma01_g05780	0.494031	4.33049	2.38476	0.161503	0.43125	0.0769976	delta(7)-sterol-C5(6)-desaturase-like
858	Ma01_g05790	-1.00172	5.0488	8.77885	0.0182809	0.131328	0.0879835	mitogen-activated protein kinase kinase kinase 1-like%2C transcript variant X2
859	Ma01_g05800	0.193258	1.87322	0.192218	0.672796	0.864421	0.130364	pentatricopeptide repeat-containing protein At4g19890
860	Ma01_g05810	-0.308881	2.63359	0.716918	0.422016	0.706097	0.09775	metacaspase-1-like
861	Ma01_g05820	0.0857298	1.45322	0.0474105	0.83314	0.939793	0.102777	proline-rich receptor-like protein kinase PERK2
862	Ma01_g05830	0.0211279	1.4849	0.00282034	0.958963	0.984653	0.106092	uncharacterized LOC103987768
863	Ma01_g05840	-0.277492	4.98267	0.971297	0.35352	0.650139	0.0664108	sulfate transporter 2,1
864	Ma01_g05850	-0.964008	5.49125	15.969	0.00405805	0.0564627	0.0556489	sphinganine C(4)-monooxygenase 1-like
865	Ma01_g05860	-0.452693	2.19421	1.91321	0.204367	0.490512	0.080764	homeobox-leucine zipper protein HOX21-like
866	Ma01_g05870	-0.210268	5.4627	0.5603	0.475791	0.745137	0.0672034
867	Ma01_g05880	0.257357	2.37594	0.443108	0.524546	0.778806	0.105038	uncharacterized LOC103987714
868	Ma01_g05890	-0.887775	3.792	6.23702	0.0373919	0.195927	0.0954192	probable receptor-like protein kinase At1g67000
869	Ma01_g05900	0.818924	4.00646	1.65811	0.234228	0.526724	0.237545	uncharacterized LOC103989658
870	Ma01_g05920	-0.63028	-2.9683	0.187027	0.676943	0.866251	0.275607	uncharacterized LOC103989647
871	Ma01_g05930	0.474564	5.00919	3.89789	0.0841682	0.305029	0.052454	uncharacterized LOC103987694
872	Ma01_g05950	-1.82636	-2.65103	2.26331	0.171282	0.443319	0.21325	DNA-directed RNA polymerase III subunit rpc6-like
873	Ma01_g05960	0.725291	-3.17903	0.227353	0.646379	0.851397	0.256386	uncharacterized LOC103987678
874	Ma01_g05980	0.369896	-1.02691	0.19928	0.667262	0.862167	0.333532	AP2-like ethylene-responsive transcription factor AIL1
875	Ma01_g05990	-2.38575	6.00775	11.2781	0.0101119	0.0939736	0.300843	uncharacterized LOC103989633
876	Ma01_g06000	-0.911125	-3.17958	0.372953	0.558523	0.798815	0.256386	uncharacterized LOC103987662
877	Ma01_g06020	0.0307214	6.22169	0.013402	0.91072	0.973628	0.0620903	omega-amidase%2Cchloroplastic-like%2C transcript variant X1
878	Ma01_g06030	0.50589	1.3281	1.86954	0.209091	0.496482	0.0873192	solute carrier family 25 member 44-like%2C transcript variant X1
879	Ma01_g06040	1.33535	5.82862	21.9537	0.00161627	0.0358455	0.0645398	uncharacterized LOC103987607
880	Ma01_g06050	0.133749	4.39059	0.31814	0.588348	0.818297	0.0514135	uncharacterized aarF domain-containing protein kinase 1%2C transcript variant X2
881	Ma01_g06060	0.888406	6.22968	10.5664	0.0118604	0.10218	0.0622928	putative 3%2C4-dihydroxy-2-butanone kinase
882	Ma01_g06070	-0.704508	4.92846	4.7011	0.06235	0.2593	0.0822862	serine/threonine-protein kinase prpf4B-like%2C transcript variant X2
883	Ma01_g06080	-2.35188	2.07501	24.2687	0.00119117	0.0308759	0.151445	F-box/kelch-repeat protein At5g43190
884	Ma01_g06090	0.626138	-2.16442	0.628451	0.451029	0.727725	0.127144	endo-1%2C4-beta-xylanase A-like
885	Ma01_g06100	1.05927	-1.93423	1.71365	0.227236	0.518559	0.147431	uncharacterized LOC103989620
886	Ma01_g06130	-0.651122	-2.98503	0.224239	0.648614	0.852697	0.237993	uncharacterized LOC103989595
887	Ma01_g06140	-0.0683747	4.11446	0.0764277	0.789279	0.919521	0.0547781	surfeit locus protein 1
888	Ma01_g06150	-3.92278	1.09495	19.535	0.00228541	0.0431411	0.415533
889	Ma01_g06160	-2.81598	3.31137	18.4733	0.00268815	0.0461914	0.261897
890	Ma01_g06170	-3.37651	4.32631	25.3541	0.00104041	0.0291247	0.262104
891	Ma01_g06180	-1.34644	4.54576	27.4866	0.000807846	0.0260163	0.058485	elongation factor 1-delta-like
892	Ma01_g06190	-2.04838	0.620901	12.8846	0.00721561	0.0783917	0.191374	galactomannan galactosyltransferase 1-like
893	Ma01_g06200	-0.338122	0.566899	0.376036	0.556938	0.798497	0.178853	uncharacterized LOC103987533
894	Ma01_g06210	0.598655	2.29448	1.27683	0.291564	0.592596	0.17698	pentatricopeptide repeat-containing protein At4g26680%2C mitochondrial
895	Ma01_g06220	-0.499443	6.64157	3.0205	0.12082	0.370074	0.0693255
896	Ma01_g06230	-0.875372	3.34257	9.92173	0.0137859	0.111809	0.0655787	uncharacterized LOC103987503
897	Ma01_g06240	0.79826	4.17788	9.71332	0.0144917	0.114536	0.055325	uncharacterized LOC103987494
898	Ma01_g06250	2.30872	-1.34129	6.87906	0.0307943	0.175594	0.21693
899	Ma01_g06260	2.45603	1.41245	23.8542	0.00125591	0.0314313	0.124931	zinc finger CCCH domain-containing protein 54-like
900	Ma01_g06270	0.200844	3.28086	0.591663	0.464108	0.73707	0.0586014	probable serine/threonine-protein kinase WNK11
901	Ma01_g06280	-2.19278	3.97571	41.587	0.000207913	0.0146683	0.0864602	phosphomethylethanolamine N-methyltransferase-like
902	Ma01_g06290	0.190686	3.49994	0.522326	0.490651	0.755279	0.0595352	uncharacterized LOC103987467
903	Ma01_g06300	-0.0976378	-3.28672	0.00291855	0.958255	0.984457	0.256386	bidirectional sugar transporter SWEET2a-like
904	Ma01_g06310	-1.70276	-1.94538	1.74074	0.22393	0.514355	0.802143	salicylate carboxymethyltransferase-like
905	Ma01_g06320	-0.779925	-2.5077	0.248562	0.631646	0.844182	1.2304	uncharacterized LOC103987431
906	Ma01_g06330	-1.4628	-1.53875	1.77103	0.220312	0.510513	0.590827	ocs element-binding factor 1-like
907	Ma01_g06340	-0.0604432	-3.29309	0.00148289	0.970236	0.988526	0.256386	polygalacturonase At1g48100
908	Ma01_g06350	0.317287	4.63815	1.74649	0.223237	0.513301	0.0520506
909	Ma01_g06360	-0.264763	4.94362	1.15042	0.31507	0.616529	0.0554403	probable H/ACA ribonucleoprotein complex subunit 1
910	Ma01_g06370	-0.565442	3.69989	4.55316	0.0657666	0.266805	0.0612948	NADH dehydrogenase [ubiquinone] flavoprotein 1%2C mitochondrial
911	Ma01_g06390	0.302528	3.785	1.55659	0.24781	0.544029	0.0527684	DNA-directed RNA polymerase III subunit RPC8%2C transcript variant X2
912	Ma01_g06400	-1.74452	0.850391	13.4111	0.00649977	0.0734726	0.144249	uncharacterized LOC103987357
913	Ma01_g06410	0.638896	-1.77153	0.39229	0.54873	0.793303	0.453007	uncharacterized LOC103989547
914	Ma01_g06420	-2.08287	-2.91026	1.70101	0.228801	0.520244	0.484472	adenylate isopentenyltransferase-like
915	Ma01_g06430	-0.0727755	0.787089	0.0238504	0.881131	0.961831	0.134607	uncharacterized LOC103987350
916	Ma01_g06440	0.413928	0.907642	0.891239	0.373061	0.667286	0.11516	heavy metal-associated isoprenylated plant protein 26-like%2C transcript variant X3
917	Ma01_g06450	0.262064	3.59106	0.429224	0.530945	0.782377	0.112105	protein FAR1-RELATED SEQUENCE 5-like%2C transcript variant X1
918	Ma01_g06460	0.161758	5.70734	0.394841	0.547464	0.792243	0.0594778	methyltransferase-like protein 10
919	Ma01_g06470	-0.239553	5.12869	0.469915	0.512598	0.770618	0.0916003	ATP synthase subunit beta%2C mitochondrial
920	Ma01_g06480	0.156009	7.27899	0.302644	0.597406	0.823705	0.0650068	40S ribosomal protein S2-4-like
921	Ma01_g06490	-0.793818	4.82492	1.565	0.246644	0.542694	0.251296
922	Ma01_g06500	-0.114062	3.00162	0.0781317	0.78701	0.919017	0.117485	uncharacterized LOC103987268
923	Ma01_g06510	-0.013529	2.15987	0.000234626	0.988158	0.995126	0.451851	uncharacterized protein C24B11,05-like
924	Ma01_g06520	-1.76241	7.73529	39.2471	0.000252761	0.0161226	0.0638377
925	Ma01_g06530	-0.0774572	7.42998	0.0609928	0.811218	0.930694	0.0753056	shaggy-related protein kinase alpha-like%2C transcript variant X2
926	Ma01_g06540	-0.150031	2.07653	0.148811	0.709835	0.880807	0.106601	uncharacterized LOC103987219
927	Ma01_g06550	0.327635	4.38403	0.865297	0.379756	0.672682	0.0899079	nitrogen regulatory protein P-II homolog%2C transcript variant X2
928	Ma01_g06560	-1.50759	-3.07258	0.789028	0.400581	0.68974	0.256386	exonuclease 3'-5' domain-containing protein 2-like
929	Ma01_g06570	0.329273	4.85715	1.97715	0.197712	0.482396	0.050598	DEAD-box ATP-dependent RNA helicase 24-like
930	Ma01_g06580	1.11205	7.1659	9.78869	0.0142313	0.113633	0.0868513	calvin cycle protein CP12-1%2C chloroplastic-like
931	Ma01_g06590	-0.245723	4.30446	0.602458	0.460203	0.733966	0.077968	probable U6 snRNA-associated Sm-like protein LSm4%2C transcript variant X2
932	Ma01_g06600	-0.0635315	7.2777	0.0578726	0.816004	0.933271	0.0592587	putative GTP diphosphokinase RSH1%2C chloroplastic%2C transcript variant X1
933	Ma01_g06630	-0.963759	-2.88617	0.622917	0.452956	0.729041	0.204377	uncharacterized LOC103989520
934	Ma01_g06640	0.28051	6.21868	0.816256	0.392942	0.683835	0.0762451	40S ribosomal protein S9-2-like
935	Ma01_g06650	0.136019	1.89847	0.0893975	0.772644	0.912436	0.137677	putative pentatricopeptide repeat-containing protein At5g52630
936	Ma01_g06660	2.74538	-2.51317	4.14856	0.0764274	0.289047	0.271891
937	Ma01_g06670	1.03949	5.80131	15.8351	0.00415371	0.0572134	0.058484	uncharacterized LOC103987109%2C transcript variant X1
938	Ma01_g06680	0.960524	5.316	3.61249	0.0942652	0.324171	0.157749	ATP-dependent zinc metalloprotease FtsH-like
939	Ma01_g06690	1.54545	3.93778	4.08576	0.0782773	0.292442	0.310058	carboxyvinyl-carboxyphosphonate phosphorylmutase%2C chloroplastic-like
940	Ma01_g06700	-0.0384698	1.82464	0.00903477	0.926636	0.978571	0.11218	pentatricopeptide repeat-containing protein At2g13600
941	Ma01_g06710	0.450719	3.99264	1.07412	0.330639	0.629644	0.126787	protein FAR1-RELATED SEQUENCE 7-like
942	Ma01_g06720	-0.0252788	-1.80269	0.000568625	0.981566	0.992844	0.480229	dirigent protein 21-like
943	Ma01_g06730	0.0164483	4.12591	0.0031575	0.956582	0.984457	0.0692205	long chain acyl-CoA synthetase 9%2C chloroplastic-like
944	Ma01_g06740	0.168777	5.40881	0.370918	0.559574	0.799504	0.0650115	uncharacterized LOC103987064
945	Ma01_g06750	0.514245	1.31443	1.31512	0.284951	0.585315	0.126079	U-box domain-containing protein 26-like
946	Ma01_g06770	0.660065	0.584605	2.32516	0.166206	0.437545	0.101564
947	Ma01_g06780	0.170526	4.55535	0.434092	0.528684	0.78094	0.0578538	probable mediator of RNA polymerase II transcription subunit 26c%2C transcript variant X1
948	Ma01_g06790	0.634218	4.25889	3.12009	0.115722	0.362632	0.0914005	protein FAM135B-like%2C transcript variant X2
949	Ma01_g06800	0.0615527	3.89253	0.0653044	0.804815	0.927533	0.0527481	RING-H2 finger protein ATL58-like
950	Ma01_g06810	0.222057	5.18074	0.930354	0.36331	0.659249	0.0505167	eukaryotic translation initiation factor 2D-like%2C transcript variant X2
951	Ma01_g06820	0.966304	2.75253	5.25817	0.051357	0.232653	0.117231	zinc-finger homeodomain protein 4-like%2C transcript variant X2
952	Ma01_g06830	0.393624	-1.98488	0.184189	0.679239	0.867473	0.276462	protein STICHEL-like
953	Ma01_g06840	-0.695274	3.9052	4.55494	0.0657243	0.266743	0.0825756	crt homolog 1-like
954	Ma01_g06850	-0.410812	3.41103	1.5874	0.243575	0.539009	0.0829251	serine/threonine-protein kinase-like protein At3g51990
955	Ma01_g06860	-1.25846	2.66126	8.54473	0.0194209	0.135915	0.131158	uncharacterized LOC103986912%2C transcript variant X1
956	Ma01_g06870	-0.252688	4.31583	1.24815	0.296667	0.597531	0.0488116	ruvB-like 2
957	Ma01_g06880	0.0142496	-0.979548	0.000350863	0.985519	0.994163	0.260387	uncharacterized LOC103986895
958	Ma01_g06890	0.0931155	5.24354	0.1462	0.712256	0.88185	0.0546361	F-box protein SKIP16
959	Ma01_g06900	-0.0846751	4.53507	0.0898049	0.772144	0.912155	0.0659235	uncharacterized LOC103986877
960	Ma01_g06910	0.113836	6.00497	0.0775863	0.787734	0.919239	0.117394	protein FAR1-RELATED SEQUENCE 6-like%2C transcript variant X3
961	Ma01_g06920	0.240323	4.21415	0.584682	0.466665	0.738529	0.0759467	uncharacterized LOC103986853
962	Ma01_g06940	0.227901	5.02591	0.927229	0.364075	0.660193	0.0519237	diphthamide biosynthesis protein 2
963	Ma01_g06950	-0.252538	-0.233146	0.15892	0.700691	0.876877	0.20292	probable inactive leucine-rich repeat receptor-like protein kinase At1g66830
964	Ma01_g06960	0.715494	2.98397	4.9076	0.0579524	0.249186	0.0776564
965	Ma01_g06970	0.666144	3.70189	5.52646	0.0469469	0.221091	0.0645138
966	Ma01_g06980	-1.17101	-0.262475	6.53558	0.0341209	0.186002	0.0921152	4-coumarate--CoA ligase-like 7%2C transcript variant X1
967	Ma01_g06990	-1.10092	1.27293	5.5168	0.0470971	0.221506	0.140885	cytochrome b-c1 complex subunit 7-2%2C transcript variant X1
968	Ma01_g07000	-0.593025	5.21543	2.30915	0.1675	0.439338	0.110346	uncharacterized LOC103986762%2C transcript variant X1
969	Ma01_g07010	0.288916	4.16585	1.48106	0.258647	0.55623	0.0511851	plant intracellular Ras-group-related LRR protein 3-like%2C transcript variant X1
970	Ma01_g07020	-1.04471	-1.95493	1.62324	0.238773	0.532661	0.18345
971	Ma01_g07030	-0.156302	-2.86808	0.013293	0.911082	0.973628	0.281192	protein RALF-like 33
972	Ma01_g07040	0.738225	4.95808	5.93399	0.0411313	0.206678	0.0708092	ABC transporter I family member 11%2C chloroplastic%2C transcript variant X2
973	Ma01_g07050	0.187255	4.20314	0.3347	0.578989	0.811946	0.0795648	probable signal peptidase complex subunit 1
974	Ma01_g07070	0.173943	3.50958	0.420213	0.535179	0.785081	0.0609744	F-box protein At5g39250-like%2C transcript variant X1
975	Ma01_g07080	-0.28812	5.23864	1.11587	0.32198	0.622761	0.0642599	pentatricopeptide repeat-containing protein At1g26460%2C mitochondrial-like
976	Ma01_g07090	-0.0939645	4.60912	0.0221888	0.885311	0.963696	0.244481	uncharacterized LOC103986677%2C transcript variant X3
977	Ma01_g07100	0.896614	5.44769	6.80214	0.0315021	0.177809	0.0853592	uncharacterized LOC103986654%2C transcript variant X1
978	Ma01_g07110	-0.361063	4.08522	1.5843	0.243996	0.539379	0.0677641	protein SPIRAL1-like 3%2C transcript variant X1
979	Ma01_g07120	-0.0211929	5.17071	0.00252321	0.961182	0.985869	0.123298	uncharacterized LOC103986632
980	Ma01_g07130	0.194415	3.91849	0.445493	0.523461	0.777976	0.0683737	uncharacterized LOC103986624
981	Ma01_g07140	-1.3777	-1.1491	3.37045	0.104096	0.340843	0.258085	hydroquinone glucosyltransferase-like
982	Ma01_g07150	-0.148456	5.08978	0.33593	0.578307	0.811589	0.0584313	anthocyanidin 5%2C3-O-glucosyltransferase-like
983	Ma01_g07170	-0.634621	3.46694	4.60404	0.064565	0.264321	0.0714863	anthocyanidin 5%2C3-O-glucosyltransferase-like
984	Ma01_g07180	-2.72708	-2.66292	4.63741	0.0637922	0.262227	0.22341	late embryogenesis abundant protein Lea14-A-like
985	Ma01_g07190	-0.96459	3.83156	8.13598	0.0216356	0.144159	0.0872978	mitochondrial import inner membrane translocase subunit TIM17-2-like%2C transcript variant X2
986	Ma01_g07200	-0.245287	5.24552	0.282165	0.609863	0.831053	0.144066	beta-adaptin-like protein A
987	Ma01_g07210	0.218985	6.23322	0.559308	0.476168	0.745402	0.07042	uncharacterized LOC103986551%2C transcript variant X1
988	Ma01_g07220	-0.00326796	4.92271	0.000110188	0.991884	0.996998	0.0759957	protein SPA1-RELATED 4-like%2C transcript variant X1
989	Ma01_g07230	0.876821	2.56459	5.60812	0.0457015	0.218254	0.0952858	chaperone protein ClpB1
990	Ma01_g07240	-0.572263	4.62507	4.36962	0.0703481	0.276257	0.0638491	golgin-84
991	Ma01_g07250	-0.11529	4.77598	0.0924119	0.768971	0.910556	0.103245	U-box domain-containing protein 4-like%2C transcript variant X1
992	Ma01_g07260	2.43201	-2.17601	3.89113	0.0843905	0.305564	0.299563	probable pectinesterase 53
993	Ma01_g07270	0.100503	3.47802	0.145026	0.713351	0.882221	0.0597134	uncharacterized LOC103986485
994	Ma01_g07280	0.161002	3.51668	0.364529	0.5629	0.801945	0.0604764	E3 ubiquitin-protein ligase SINAT5-like%2C transcript variant X1
995	Ma01_g07290	-0.293983	0.720744	0.426944	0.532009	0.783015	0.121019	calcineurin B-like protein 7
996	Ma01_g07300	-0.712761	3.48619	4.19358	0.075136	0.286754	0.0920244	calcineurin B-like protein 4
997	Ma01_g07320	0.905097	5.53194	7.49878	0.0257678	0.15862	0.0806849	uncharacterized LOC103986427
998	Ma01_g07330	0.674461	4.33963	4.6677	0.0631011	0.260936	0.0736551	DEAD-box ATP-dependent RNA helicase 35-like
999	Ma01_g07340	1.3865	10.2155	8.69151	0.0186961	0.133022	0.115905	photosystem I reaction center subunit VI%2C chloroplastic-like
1000	Ma01_g07350	0.626653	5.51861	5.29738	0.0506804	0.231339	0.0625152	la-related protein 6A
1001	Ma01_g07380	-0.281311	3.39197	0.706366	0.42531	0.708383	0.0858254	uncharacterized protein At4g28440-like
1002	Ma01_g07390	0.0861507	4.79802	0.0184717	0.895285	0.96784	0.244509	uncharacterized LOC103986378
1003	Ma01_g07400	1.29135	4.10478	8.5222	0.0195353	0.13633	0.12347	monothiol glutaredoxin-S9-like
1004	Ma01_g07410	1.15328	4.20666	2.46748	0.155268	0.4221	0.297127	pentatricopeptide repeat-containing protein At4g02750
1005	Ma01_g07420	-0.344056	3.85822	0.621865	0.453323	0.729158	0.131771	eukaryotic translation initiation factor 3 subunit D {ECO:0000255|HAMAP-Rule:MF_03003}-like
1006	Ma01_g07430	-0.771569	3.30071	8.86347	0.0178898	0.129791	0.0595328	CAS1 domain-containing protein 1-like
1007	Ma01_g07440	1.69823	-1.9907	3.87653	0.0848737	0.306355	0.1613	uncharacterized LOC103986333
1008	Ma01_g07450	-0.395862	6.0383	0.666255	0.438233	0.718925	0.157513	auxilin-like protein 1%2C transcript variant X1
1009	Ma01_g07460	-0.591396	-1.41659	0.39793	0.545938	0.791276	0.437879
1010	Ma01_g07470	0.64186	2.24287	4.1293	0.0769886	0.290003	0.0734921	proline-rich receptor-like protein kinase PERK13
1011	Ma01_g07480	0.485391	-0.720593	0.525228	0.489486	0.7545	0.199221	beta carbonic anhydrase 2%2C chloroplastic-like
1012	Ma01_g07490	0.108134	4.50633	0.177655	0.684609	0.870199	0.0572317	putative exosome complex component rrp40
1013	Ma01_g07500	-0.0435745	6.79167	0.0290449	0.868951	0.95637	0.0581203	protease Do-like 1%2C chloroplastic
1014	Ma01_g07510	0.0850413	4.81784	0.0549152	0.820669	0.93503	0.0952539	uncharacterized protein At4g28440-like
1015	Ma01_g07520	1.60911	6.35044	31.2859	0.000533972	0.0217213	0.0639318	peptidyl-prolyl cis-trans isomerase CYP38%2C chloroplastic
1016	Ma01_g07530	0.235718	-2.77425	0.0328552	0.860719	0.952862	0.289687	cyclin-A2-1-like%2C transcript variant X2
1017	Ma01_g07540	-1.80659	2.6357	12.4413	0.00789687	0.0823134	0.174421
1018	Ma01_g07550	-1.69872	1.32609	11.8369	0.00896153	0.0881755	0.158683
1019	Ma01_g07560	0.382053	-2.97317	0.0931701	0.768057	0.910165	0.199759	protein LONGIFOLIA 2-like
1020	Ma01_g07580	0.480778	4.828	4.06906	0.0787788	0.293466	0.0513881	uncharacterized LOC103986209
1021	Ma01_g07590	-0.688104	3.40204	6.22957	0.0374786	0.196243	0.0646692	calmodulin-2/4-like%2C transcript variant X2
1022	Ma01_g07600	-1.96644	7.67475	33.4735	0.000428505	0.0201009	0.0848502	ATP sulfurylase 1%2C chloroplastic-like
1023	Ma01_g07610	-0.376176	5.58322	0.647144	0.444623	0.723659	0.148133	uncharacterized LOC103986170
1024	Ma01_g07620	-0.264917	5.54599	0.897116	0.37157	0.666194	0.0669559
1025	Ma01_g07630	0.36448	8.30565	0.943352	0.360157	0.656257	0.0939327	1%2C2-dihydroxy-3-keto-5-methylthiopentene dioxygenase 2
1026	Ma01_g07640	0.279293	2.97008	1.03449	0.339185	0.638529	0.0623372	BI1-like protein
1027	Ma01_g07650	-0.419718	3.54195	2.18586	0.177937	0.453142	0.0673008	uncharacterized LOC103986133%2C transcript variant X2
1028	Ma01_g07670	-0.0379175	5.81716	0.0216554	0.886687	0.964566	0.0600786	serine/threonine-protein kinase EDR1-like
1029	Ma01_g07680	-0.176327	-2.29013	0.0253325	0.877527	0.960443	0.296963
1030	Ma01_g07690	-1.30307	2.68644	5.7348	0.0438515	0.213866	0.194119	minor allergen Alt a 7-like%2C transcript variant X1
1031	Ma01_g07720	-0.336007	4.18988	1.6859	0.230692	0.521935	0.0586122	uncharacterized LOC103986080
1032	Ma01_g07730	0.503321	4.2006	4.55857	0.0656377	0.266684	0.0502251	E3 ubiquitin-protein ligase RHF2A-like%2C transcript variant X3
1033	Ma01_g07740	0.298773	4.53482	1.47914	0.25893	0.556611	0.0536189	leishmanolysin-like peptidase
1034	Ma01_g07750	-0.20339	4.10043	0.753802	0.410824	0.697257	0.0511228	uncharacterized LOC103986022%2C transcript variant X2
1035	Ma01_g07760	-0.150531	4.30469	0.381435	0.554184	0.796835	0.0536513	uncharacterized LOC103986013
1036	Ma01_g07770	-0.675996	6.74738	2.24066	0.173193	0.446247	0.139843	prostamide/prostaglandin F synthase%2C transcript variant X4
1037	Ma01_g07780	-0.763328	2.83832	3.76826	0.0885708	0.314586	0.112192	probably inactive leucine-rich repeat receptor-like protein kinase IMK2%2C transcript variant X3
1038	Ma01_g07790	-0.274043	-2.2688	0.0512741	0.826599	0.93723	0.56571
1039	Ma01_g07800	0.139533	0.40512	0.0620975	0.809555	0.929913	0.181082
1040	Ma01_g07820	0.0020034	0.671648	2.70386e-05	0.99598	0.998511	0.083079	uncharacterized LOC103985926%2C transcript variant X2
1041	Ma01_g07830	1.83727	1.03629	7.19729	0.0280715	0.166661	0.243411	uncharacterized LOC103985916
1042	Ma01_g07840	1.3405	-0.0622574	5.48179	0.0476467	0.22292	0.142668	uncharacterized LOC103989412
1043	Ma01_g07850	-0.283106	6.76664	0.861564	0.380735	0.673378	0.0747076
1044	Ma01_g07860	-0.383309	5.23747	2.72688	0.13768	0.396065	0.052037
1045	Ma01_g07870	0.0915833	3.71325	0.0885366	0.773706	0.913038	0.0744384	uncharacterized LOC103985884%2C transcript variant X2
1046	Ma01_g07880	-0.0837023	1.69197	0.0550057	0.820524	0.93499	0.0886215	30S ribosomal protein S6 alpha%2C chloroplastic-like%2C transcript variant X2
1047	Ma01_g07890	-0.306601	4.3217	0.725278	0.419436	0.704036	0.0953872	transcription factor bHLH13-like%2C transcript variant X1
1048	Ma01_g07900	-1.08716	6.50346	4.64026	0.0637269	0.26214	0.16933	uncharacterized LOC103985842
1049	Ma01_g07910	-0.0427485	6.32951	0.0108073	0.919788	0.976703	0.118989
1050	Ma01_g07930	0.775851	4.6063	6.53829	0.034093	0.185919	0.0704051	phospholipase A1-II 5
1051	Ma01_g07940	-0.747897	6.13369	7.30099	0.0272507	0.163851	0.0668349	thioredoxin-like 2%2C chloroplastic
1052	Ma01_g07950	-1.27645	3.06999	5.24429	0.0515992	0.233243	0.203441	glycine dehydrogenase (decarboxylating)%2C mitochondrial-like
1053	Ma01_g07970	0.39836	1.81033	1.45372	0.262734	0.561226	0.0764818
1054	Ma01_g07980	0.555986	1.93475	3.03686	0.119962	0.368659	0.0724011
1055	Ma01_g07990	-0.544999	2.75609	2.23261	0.173879	0.447277	0.0992275	uncharacterized LOC103985782
1056	Ma01_g08000	0.535867	4.88457	5.06183	0.0549246	0.241417	0.0513483	uncharacterized LOC103985764%2C transcript variant X3
1057	Ma01_g08020	4.31865	-2.84629	5.8515	0.0465803	0.220189	0.285523
1058	Ma01_g08030	1.11625	-2.78662	0.877857	0.376491	0.670252	0.184934	10-deacetylbaccatin III 10-O-acetyltransferase-like
1059	Ma01_g08040	-0.93972	4.70631	4.82489	0.0596644	0.253091	0.127844	uncharacterized LOC103985740
1060	Ma01_g08050	-1.0889	4.97581	4.73613	0.0615744	0.257511	0.166424	pleiotropic drug resistance protein 3-like%2C transcript variant X3
1061	Ma01_g08060	-0.189559	5.47399	0.291471	0.604132	0.827753	0.0927193	carbon catabolite repressor protein 4 homolog 6%2C transcript variant X1
1062	Ma01_g08080	0.0292295	5.28684	0.00677557	0.936441	0.981013	0.0932305	GTP-binding nuclear protein Ran1B%2C transcript variant X2
1063	Ma01_g08090	4.81749	-1.07936	9.88026	0.0139228	0.112186	0.596314	phospholipase D alpha 1-like%2C transcript variant X1
1064	Ma01_g08100	-0.368013	4.3099	0.942199	0.360435	0.656404	0.104136	calcium homeostasis endoplasmic reticulum protein-like%2C transcript variant X2
1065	Ma01_g08110	1.21415	7.6833	11.5312	0.00956904	0.0913818	0.0852249	protein translation factor SUI1 homolog
1066	Ma01_g08120	0.338959	6.41509	1.12033	0.321077	0.62185	0.0792493	probable 26S proteasome complex subunit sem1-1%2C transcript variant X1
1067	Ma01_g08130	0.0323532	5.21101	0.00810598	0.930497	0.979961	0.0949312	E3 ubiquitin-protein ligase HOS1
1068	Ma01_g08140	-0.202246	2.00456	0.292644	0.603418	0.827346	0.0994395	uncharacterized LOC103989393
1069	Ma01_g08150	-0.204473	5.09045	0.37559	0.557167	0.798506	0.0850185	40S ribosomal protein S12-like
1070	Ma01_g08160	0.377164	0.263749	0.795573	0.398723	0.688932	0.0881747
1071	Ma01_g08170	0.58432	3.71202	4.81367	0.0599016	0.253447	0.0593596	protein unc-45 homolog A
1072	Ma01_g08180	0.600366	0.0482297	1.03848	0.338309	0.637599	0.178495
1073	Ma01_g08190	0.0566282	3.01271	0.0261152	0.875668	0.959857	0.0911567	mitochondrial substrate carrier family protein ucpB%2C transcript variant X1
1074	Ma01_g08200	0.0188852	5.61501	0.00560203	0.942194	0.982853	0.0580985	T-complex protein 1 subunit zeta-like
1075	Ma01_g08210	-2.94541	-3.30069	2.8355	0.143895	0.404956	0.256386	CASP-like protein MA4_106O17,50
1076	Ma01_g08220	-0.0751643	5.35272	0.102561	0.757068	0.904379	0.0526289	probable serine/threonine-protein phosphatase 2A regulatory subunit B'' subunit TON2
1077	Ma01_g08230	-0.280968	6.1682	0.658965	0.440652	0.720862	0.0912264	cullin-1-like
1078	Ma01_g08240	0.0203232	4.6596	0.00814094	0.930348	0.979961	0.0484269	tubulin gamma-2 chain
1079	Ma01_g08250	-0.674191	4.19598	6.63111	0.0331517	0.183202	0.0598299	translationally-controlled tumor protein homolog
1080	Ma01_g08260	-0.27276	4.49435	1.19767	0.305969	0.606981	0.0557472	importin subunit alpha-1b-like
1081	Ma01_g08270	0.502166	-0.0917314	1.04729	0.336387	0.635567	0.10993	GATA transcription factor 16-like
1082	Ma01_g08280	1.24926	-1.84805	3.1148	0.115986	0.362889	0.10013	beta-galactosidase 11-like
1083	Ma01_g08290	-0.225349	3.85221	0.688208	0.43108	0.713501	0.0627275	rac-like GTP-binding protein 5
1084	Ma01_g08300	0.273776	5.31717	0.861694	0.380701	0.673378	0.0703673	uncharacterized LOC103985487
1085	Ma01_g08310	-0.400012	4.20014	3.02323	0.120676	0.369897	0.0500995	pre-mRNA-processing factor 17-like%2C transcript variant X2
1086	Ma01_g08320	0.457621	7.22867	2.24774	0.172592	0.445495	0.0715325	SKP1-like protein 1B%2C transcript variant X2
1087	Ma01_g08330	0.117656	5.05865	0.206797	0.661502	0.859988	0.0586924	trafficking protein particle complex subunit 2-like protein
1088	Ma01_g08340	-0.362533	2.75073	0.798229	0.397973	0.688485	0.11745	uncharacterized LOC103985442
1089	Ma01_g08350	-0.698249	2.92038	3.70074	0.0909826	0.318664	0.0988984	pentatricopeptide repeat-containing protein At1g20300%2C mitochondrial
1090	Ma01_g08360	-0.482059	6.94691	0.438887	0.526475	0.779618	0.315194	DNA-directed RNA polymerase II subunit 1
1091	Ma01_g08380	2.25821	-1.92596	5.48131	0.0476542	0.22292	0.214264
1092	Ma01_g08390	0.545433	7.93851	1.71863	0.226623	0.517982	0.113101	plastocyanin-like
1093	Ma01_g08400	0.0971322	2.74492	0.0520306	0.825349	0.936974	0.124872	probable serine/threonine-protein kinase drkD%2C transcript variant X1
1094	Ma01_g08410	-0.487837	4.10472	1.2969	0.288071	0.589108	0.127627	glutathione S-transferase-like
1095	Ma01_g08430	0.1067	4.21418	0.185283	0.678352	0.867047	0.0544908
1096	Ma01_g08440	0.72419	0.762072	3.32004	0.10631	0.345057	0.0875957
1097	Ma01_g08450	-0.0176066	6.53221	0.00449429	0.948213	0.983951	0.0608321	ubiquitin domain-containing protein DSK2a-like%2C transcript variant X4
1098	Ma01_g08460	-0.133927	4.52268	0.26003	0.62401	0.839498	0.059548	uncharacterized LOC103985338%2C transcript variant X1
1099	Ma01_g08470	0.579243	-2.34737	0.396601	0.546594	0.791522	0.177553	histone H4
1100	Ma01_g08480	0.0515483	8.10313	0.0107321	0.920067	0.976813	0.156161	callose synthase 3-like
1101	Ma01_g08490	0.162031	0.0851782	0.0673632	0.801838	0.925822	0.212974	calcium-dependent protein kinase 4-like
1102	Ma01_g08500	0.27616	5.61456	1.35234	0.278727	0.578435	0.0533084	UBX domain-containing protein 2
1103	Ma01_g08510	-0.904392	-0.765053	2.37216	0.162482	0.432734	0.139801	protein Hook homolog 2-like
1104	Ma01_g08520	0.142458	5.09952	0.37165	0.559195	0.7993	0.0514216	uncharacterized protein At2g02148%2C transcript variant X1
1105	Ma01_g08530	0.149973	3.77583	0.160611	0.699194	0.876593	0.100716	zinc finger CCCH domain-containing protein 32
1106	Ma01_g08540	0.107869	4.16522	0.141909	0.716289	0.883617	0.0667057	peroxisome biogenesis protein 22-like%2C transcript variant X1
1107	Ma01_g08550	-0.465432	3.20874	2.51237	0.152019	0.417044	0.0711675	pentatricopeptide repeat-containing protein At4g36680%2C mitochondrial-like
1108	Ma01_g08560	-0.14811	3.5486	0.296029	0.601368	0.826287	0.0628635	4-hydroxybenzoate polyprenyltransferase%2C mitochondrial%2C transcript variant X1
1109	Ma01_g08570	1.81523	1.32721	13.3744	0.00654673	0.0738152	0.133478	glutamine synthetase nodule isozyme-like
1110	Ma01_g08580	-0.185724	5.55214	0.399092	0.545367	0.790938	0.0716484	plastid division protein CDP1%2C chloroplastic-like%2C transcript variant X2
1111	Ma01_g08590	0.806035	3.96516	9.61128	0.0148539	0.116624	0.0566183	pentatricopeptide repeat-containing protein At5g48730%2C chloroplastic
1112	Ma01_g08600	-0.670404	5.54997	6.10641	0.0389482	0.200634	0.0648168	E3 ubiquitin-protein ligase RING1-like
1113	Ma01_g08610	-0.672693	-1.80371	0.693855	0.429272	0.712207	0.202037
1114	Ma01_g08620	0.613354	2.31873	2.33962	0.165048	0.436968	0.109967
1115	Ma01_g08630	1.16744	3.67261	16.5659	0.00366388	0.0537171	0.0638246	uncharacterized LOC103985179
1116	Ma01_g08640	-0.449447	5.05807	3.94601	0.0826061	0.301494	0.0500476	splicing factor 3B subunit 2-like
1117	Ma01_g08650	-0.204765	5.63302	0.452076	0.52049	0.77631	0.0753431	V-type proton ATPase subunit F-like
1118	Ma01_g08660	-0.225079	5.5141	0.856762	0.382	0.67437	0.0556116	probable serine/threonine-protein kinase At5g41260
1119	Ma01_g08670	1.24398	-2.2206	2.16092	0.180154	0.456399	0.141679
1120	Ma01_g08690	1.06793	-2.78477	0.725354	0.419412	0.704036	0.218909
1121	Ma01_g08700	-0.119562	5.17736	0.187547	0.676525	0.866075	0.0648893	cleavage and polyadenylation specificity factor subunit 2
1122	Ma01_g08710	0.698978	2.40375	5.21462	0.0521221	0.23468	0.0703463	SKP1-like protein 20%2C transcript variant X2
1123	Ma01_g08720	0.644864	2.60615	3.05731	0.118902	0.367233	0.0957871	two pore potassium channel a
1124	Ma01_g08730	-0.188461	5.00024	0.414791	0.537758	0.786116	0.0700396	vacuolar protein-sorting-associated protein 37 homolog 1-like%2C transcript variant X1
1125	Ma01_g08740	-0.208244	8.15946	0.483994	0.506527	0.766495	0.0674327	3-ketoacyl-CoA thiolase 2%2C peroxisomal-like%2C transcript variant X2
1126	Ma01_g08770	1.2698	-1.97271	1.27567	0.291768	0.592744	0.332313
1127	Ma01_g08780	3.33353	-3.17084	3.16225	0.119116	0.367233	0.256386
1128	Ma01_g08790	-0.119163	7.50211	0.131598	0.726276	0.888272	0.0805912	protein CWC15 homolog A
1129	Ma01_g08810	1.55686	-2.06419	1.58528	0.243863	0.539245	0.553898	putative invertase inhibitor
1130	Ma01_g08820	0.759125	5.11251	9.56619	0.0150176	0.117597	0.053441	nucleolar GTP-binding protein 1
1131	Ma01_g08830	0.0831902	7.25571	0.0379036	0.850541	0.948422	0.123687	RNA-binding protein 5-B%2C transcript variant X7
1132	Ma01_g08840	-0.521179	2.52636	1.93106	0.202478	0.488063	0.10389	WEB family protein At3g02930%2C chloroplastic-like%2C transcript variant X3
1133	Ma01_g08850	-0.440445	6.5578	0.828898	0.389474	0.680662	0.15636	topless-related protein 1-like
1134	Ma01_g08860	0.511354	4.13563	4.56763	0.065422	0.266207	0.0512814	probable gluconokinase
1135	Ma01_g08870	-0.571398	3.57366	1.6282	0.238119	0.531879	0.138685	uncharacterized membrane protein At1g75140-like%2C transcript variant X1
1136	Ma01_g08880	1.98527	-2.85272	1.44429	0.264165	0.56285	0.463577
1137	Ma01_g08890	-1.45472	4.55363	21.8603	0.00163712	0.0360123	0.0765636	uncharacterized LOC103984893
1138	Ma01_g08900	0.747918	-1.30938	0.778392	0.40363	0.692585	0.313048	uncharacterized LOC103984869%2C transcript variant X2
1139	Ma01_g08920	0.180641	2.04502	0.202602	0.664701	0.861296	0.111062
1140	Ma01_g08930	0.0501665	5.60936	0.0345941	0.857127	0.951271	0.0633258	pre-mRNA-splicing factor syf2
1141	Ma01_g08940	1.0135	6.2101	6.24126	0.0373427	0.195844	0.110381	maltose excess protein 1-like%2C chloroplastic%2C transcript variant X1
1142	Ma01_g08950	0.853253	1.84661	2.47842	0.154467	0.420692	0.179607
1143	Ma01_g08960	-0.0698027	5.17349	0.0782103	0.786906	0.919017	0.0565408	syntaxin-22-like
1144	Ma01_g08970	-1.31336	-2.81663	0.992328	0.348648	0.646306	0.274358	protein STRUBBELIG-RECEPTOR FAMILY 5-like
1145	Ma01_g08980	-1.3558	1.39279	11.4112	0.00982176	0.0928123	0.108866	uncharacterized LOC103984802%2C transcript variant X3
1146	Ma01_g08990	0.118696	1.25854	0.069472	0.798839	0.923836	0.130037	probable LRR receptor-like serine/threonine-protein kinase RLK
1147	Ma01_g09000	-1.95314	3.99226	36.0592	0.000335337	0.0182425	0.0810537	basic leucine zipper 9-like%2C transcript variant X1
1148	Ma01_g09010	-0.825997	6.98208	9.13679	0.0166965	0.124473	0.064068	transcription factor GTE7-like
1149	Ma01_g09020	-0.428776	3.13707	1.81768	0.214897	0.504456	0.0796907	mitochondrial outer membrane import complex protein METAXIN%2C transcript variant X1
1150	Ma01_g09030	0.451425	0.932893	1.46839	0.26053	0.558504	0.0816965	protein FLX-like 2%2C transcript variant X1
1151	Ma01_g09040	0.597519	-0.020627	0.892739	0.37268	0.667034	0.209837	putative clathrin assembly protein At5g57200
1152	Ma01_g09090	0.0483753	4.75363	0.041041	0.844569	0.945448	0.0522301	triphosphate tunel metalloenzyme 3-like
1153	Ma01_g09100	0.293319	3.93741	0.886799	0.374194	0.66832	0.0750418	prostatic spermine-binding protein-like
1154	Ma01_g09110	0.177082	5.63205	0.384553	0.552606	0.796045	0.0681033	protein MEMO1 homolog
1155	Ma01_g09120	-1.22156	2.47957	7.32823	0.0270402	0.163046	0.1419	probable sodium-coupled neutral amino acid transporter 6
1156	Ma01_g09130	0.710067	5.99139	8.09862	0.0218537	0.144897	0.056013
1157	Ma01_g09140	-0.143646	4.17274	0.320821	0.58681	0.817073	0.0568417	aberrant root formation protein 4
1158	Ma01_g09150	-0.124984	3.96976	0.175664	0.686269	0.870715	0.0713592	60S ribosomal protein L39-like
1159	Ma01_g09160	0.780453	7.12154	3.17403	0.113079	0.357845	0.124823	probable LRR receptor-like serine/threonine-protein kinase At2g24230%2C transcript variant X3
1160	Ma01_g09170	-0.514653	2.11416	2.24649	0.172698	0.445512	0.0874969	zinc finger protein 385A-like%2C transcript variant X2
1161	Ma01_g09180	-0.247886	5.78832	0.35044	0.570382	0.806312	0.123668	eukaryotic translation initiation factor isoform 4G-1-like
1162	Ma01_g09190	-0.00853497	5.42328	0.000418287	0.984189	0.993782	0.121488	DNA-directed RNA polymerase 3B%2C chloroplastic
1163	Ma01_g09200	4.22295	2.59366	43.0026	0.000185579	0.0140023	0.171516	protein ECERIFERUM 3-like
1164	Ma01_g09210	0.0751342	0.0602994	0.0271674	0.873213	0.95861	0.100135	ATP synthase subunit epsilon%2C mitochondrial-like%2C transcript variant X2
1165	Ma01_g09220	-0.610594	7.9694	2.68913	0.140069	0.400296	0.0976202	CBS domain-containing protein CBSX1%2C chloroplastic-like%2C transcript variant X2
1166	Ma01_g09230	-0.422968	-1.87596	0.308152	0.594152	0.822094	0.162559	oryzain alpha chain-like
1167	Ma01_g09240	-0.328164	4.74704	0.859785	0.381203	0.673859	0.0929059	probable glucuronosyltransferase Os06g0687900
1168	Ma01_g09250	0.0650272	4.38063	0.0756909	0.790269	0.919875	0.0513142	PRA1 family protein H
1169	Ma01_g09260	1.0677	5.67652	13.8841	0.00593136	0.0700673	0.0657591	DNA polymerase epsilon subunit C%2C transcript variant X2
1170	Ma01_g09270	-0.84754	4.50204	12.4409	0.00789747	0.0823134	0.0534779
1171	Ma01_g09280	-0.594303	5.73898	4.57514	0.065244	0.265845	0.0670706	ATP-citrate synthase alpha chain protein 2-like
1172	Ma01_g09290	-0.500797	6.09046	1.00147	0.346561	0.64426	0.166273	DEAD-box ATP-dependent RNA helicase 46-like%2C transcript variant X1
1173	Ma01_g09300	1.31126	-2.4606	0.838707	0.386817	0.67836	0.585962	tetratricopeptide repeat protein 7A-like
1174	Ma01_g09330	-0.549517	5.36389	0.985981	0.350107	0.647442	0.197291	uncharacterized LOC103984433
1175	Ma01_g09340	-0.534178	-0.782883	0.597244	0.462082	0.735461	0.227947	thaumatin-like protein 1b
1176	Ma01_g09350	0.617189	-0.77096	0.506033	0.497286	0.760599	0.387079	uncharacterized LOC103984401%2C transcript variant X1
1177	Ma01_g09380	0.31481	3.81537	0.893784	0.372414	0.666984	0.0829676	putative ER lumen protein-retaining receptor C28H8,4
1178	Ma01_g09410	0.158196	4.1052	0.403133	0.543388	0.789878	0.0548905	transcription initiation factor IIA subunit 2-like
1179	Ma01_g09420	-0.0876527	4.19899	0.110489	0.748219	0.89955	0.0597509	transcription initiation factor IIA subunit 2-like
1180	Ma01_g09430	0.455004	2.74614	1.13782	0.317564	0.618716	0.123827	protein NSP-INTERACTING KINASE 1-like%2C transcript variant X1
1181	Ma01_g09440	-0.0764876	-0.5519	0.0170828	0.899272	0.969588	0.16128
1182	Ma01_g09450	1.4106	-1.00788	5.69627	0.0444037	0.215024	0.0981298
1183	Ma01_g09460	-0.406637	-2.62414	0.0855746	0.777402	0.914578	0.484814
1184	Ma01_g09470	0.0311285	-0.533734	0.00384237	0.95211	0.984457	0.0996278
1185	Ma01_g09480	-0.154493	2.89197	0.138473	0.719568	0.885098	0.121577	protein IQ-DOMAIN 14-like
1186	Ma01_g09490	-0.102442	3.59393	0.154873	0.704309	0.878195	0.0589729	pentatricopeptide repeat-containing protein At1g60770
1187	Ma01_g09500	-0.911125	-3.17958	0.372953	0.558523	0.798815	0.256386
1188	Ma01_g09510	1.06071	-2.77238	0.519791	0.491672	0.756382	0.345318
1189	Ma01_g09530	1.68208	0.647247	13.0238	0.00701702	0.0769254	0.107993	ARMADILLO BTB ARABIDOPSIS PROTEIN 1-like
1190	Ma01_g09540	0.0564809	6.66094	0.0337929	0.85877	0.951926	0.0750102	probable transcriptional regulator SLK2%2C transcript variant X1
1191	Ma01_g09550	-0.43896	-0.493668	0.48662	0.505409	0.765866	0.202432	scarecrow-like protein 28
1192	Ma01_g09560	1.15102	3.56871	18.6093	0.00263183	0.0459327	0.0577259
1193	Ma01_g09570	-0.834384	-0.628085	2.43187	0.157912	0.426404	0.117202	E3 ubiquitin-protein ligase PUB23-like
1194	Ma01_g09580	3.38154	-3.15968	2.94829	0.130195	0.385149	0.256386
1195	Ma01_g09590	-0.159211	-0.948894	0.0408216	0.844979	0.945476	0.287183
1196	Ma01_g09600	-0.0510047	1.70291	0.00822446	0.929993	0.979797	0.200581	homeobox-leucine zipper protein HOX6-like
1197	Ma01_g09610	-1.3426	-1.43254	2.89578	0.127629	0.380921	0.20961
1198	Ma01_g09620	0.239549	6.5571	0.639328	0.447283	0.72525	0.0721063	epimerase family protein SDR39U1%2C transcript variant X1
1199	Ma01_g09630	-0.0605962	4.01051	0.0533335	0.823218	0.936197	0.0593822	MATE efflux family protein 4%2C chloroplastic
1200	Ma01_g09650	-0.325516	6.06562	1.81943	0.214698	0.504456	0.0555576	uncharacterized LOC103984207%2C transcript variant X2
1201	Ma01_g09660	0.499602	1.03914	1.2845	0.290223	0.590992	0.117334	putative ER lumen protein-retaining receptor C28H8,4
1202	Ma01_g09680	-2.30344	-2.1108	5.69495	0.0444228	0.215046	0.154727
1203	Ma01_g09690	-1.5355	-1.56029	3.62067	0.0939545	0.323608	0.199571
1204	Ma01_g09700	-0.0735327	5.2803	0.031482	0.863626	0.953896	0.120167	cleavage and polyadenylation specificity factor subunit 6-like%2C transcript variant X1
1205	Ma01_g09710	0.334736	6.11998	1.52766	0.251884	0.548143	0.0631855	acetyl-CoA acetyltransferase%2C cytosolic 1-like%2C transcript variant X2
1206	Ma01_g09720	-0.053127	6.27812	0.0253949	0.877378	0.960443	0.0855058	vacuolar protein sorting-associated protein 32 homolog 2-like%2C transcript variant X2
1207	Ma01_g09730	0.170922	4.12544	0.173923	0.687729	0.871259	0.116091	uncharacterized LOC103984127
1208	Ma01_g09740	-0.0449819	4.29968	0.0361391	0.854013	0.950064	0.0515083	KH domain-containing protein At5g56140-like%2C transcript variant X1
1209	Ma01_g09750	-0.272221	3.79962	1.12682	0.319766	0.620602	0.0579843	myb family transcription factor APL-like%2C transcript variant X4
1210	Ma01_g09760	0.475155	4.80175	2.03072	0.192362	0.474469	0.082071	ubiquitin-conjugating enzyme E2-17 kDa-like
1211	Ma01_g09770	-0.0812117	4.06445	0.0727169	0.794318	0.921742	0.072337	uncharacterized LOC103984051%2C transcript variant X1
1212	Ma01_g09780	0.173914	5.45134	0.396639	0.546575	0.791522	0.0647727	uncharacterized LOC103984041
1213	Ma01_g09790	-0.046736	6.83241	0.0272821	0.872948	0.958501	0.0666122	RNA polymerase-associated protein RTF1 homolog%2C transcript variant X2
1214	Ma01_g09820	0.714688	0.679239	2.77363	0.134797	0.391775	0.101312	probable glycerophosphoryl diester phosphodiesterase 2
1215	Ma01_g09830	0.278232	-1.01501	0.157382	0.702059	0.877094	0.200728	protein TRANSPARENT TESTA 1-like
1216	Ma01_g09840	-1.25304	-2.16385	0.964763	0.355055	0.651629	0.652079	ras-related protein RGP1-like
1217	Ma01_g09850	-0.571349	1.70328	1.293	0.288745	0.589807	0.167184	multiple C2 and transmembrane domain-containing protein 1-like
1218	Ma01_g09860	0.54719	-1.62303	0.222115	0.650149	0.853641	0.611829
1219	Ma01_g09870	-1.09736	-1.48797	2.92433	0.126026	0.379012	0.112702	MORC family CW-type zinc finger protein 4-like%2C transcript variant X2
1220	Ma01_g09890	-0.966293	-1.53291	2.17226	0.179142	0.455228	0.123829	60S acidic ribosomal protein P1-like
1221	Ma01_g09900	5.99671	-1.89964	17.9174	0.0039821	0.0559468	0.203355
1222	Ma01_g09910	6.04193	-1.86031	22.4855	0.00217383	0.0415992	0.127674
1223	Ma01_g09920	0.789013	-0.920251	1.46611	0.26087	0.55898	0.160415	uncharacterized LOC103983940
1224	Ma01_g09930	-0.396348	-1.38077	0.315891	0.589644	0.819257	0.178841
1225	Ma01_g09940	-0.0523625	2.92302	0.0294405	0.868071	0.956017	0.0736362	40S ribosomal protein S13
1226	Ma01_g09950	0.723273	6.34137	7.83545	0.0234709	0.150361	0.0582372	GDT1-like protein 1%2C chloroplastic%2C transcript variant X2
1227	Ma01_g09960	0.265578	6.13077	0.762977	0.408116	0.695749	0.0741527	hypersensitive-induced response protein 4
1228	Ma01_g09970	-0.0659831	4.28408	0.0705266	0.797357	0.923262	0.0548947	ATP-dependent DNA helicase 2 subunit KU80%2C transcript variant X2
1229	Ma01_g09980	-0.079252	3.96636	0.104992	0.754316	0.90294	0.0540754	general transcription factor IIH subunit 5%2C transcript variant X2
1230	Ma01_g09990	-0.686258	2.36148	1.19089	0.30725	0.608549	0.250372	uncharacterized LOC103983876
1231	Ma01_g10000	-1.27668	2.62565	15.4132	0.00447412	0.059756	0.0827034	uncharacterized LOC103983867
1232	Ma01_g10010	0.131007	4.84067	0.260205	0.623895	0.839421	0.0575562	uncharacterized protein At1g01500-like
1233	Ma01_g10020	-0.0113192	3.39129	0.00104671	0.974992	0.990796	0.0912753
1234	Ma01_g10030	0.166801	2.36202	0.278478	0.612169	0.832098	0.0756012
1235	Ma01_g10050	1.5973	-2.97126	1.11656	0.321841	0.622652	0.269291	Golgi SNAP receptor complex member 1-2-like
1236	Ma01_g10060	-0.991631	-2.88032	0.693136	0.429501	0.712214	0.183085
1237	Ma01_g10070	-1.03481	2.76804	5.95999	0.0407923	0.205584	0.127671	protein NRT1/ PTR FAMILY 6,3-like
1238	Ma01_g10080	-0.148119	5.49283	0.307511	0.594528	0.822094	0.0627086	RNA-binding protein 28-like%2C transcript variant X5
1239	Ma01_g10090	-0.00202674	4.8749	2.12531e-05	0.996436	0.998684	0.130969	uncharacterized LOC103983795
1240	Ma01_g10100	-0.392583	3.2438	1.97411	0.198021	0.482523	0.0655373	uncharacterized LOC103983786
1241	Ma01_g10110	-0.318322	4.83441	0.738027	0.415551	0.700995	0.100099	conserved oligomeric Golgi complex subunit 7
1242	Ma01_g10130	0.292058	0.32262	0.500094	0.499745	0.762418	0.0854818
1243	Ma01_g10140	-0.00718287	6.2715	0.000610241	0.980903	0.992578	0.0702426	60S ribosomal protein L18a-like
1244	Ma01_g10150	-0.493975	5.96046	0.957781	0.356706	0.653327	0.168737	FACT complex subunit SPT16-like%2C transcript variant X2
1245	Ma01_g10170	0.350127	0.590177	0.565272	0.473904	0.743657	0.122875	uncharacterized LOC103983738
1246	Ma01_g10180	0.113043	5.51404	0.149777	0.708946	0.880546	0.0702326	survival of motor neuron-related-splicing factor 30-like
1247	Ma01_g10190	0.0156844	3.89737	0.00443131	0.948576	0.98404	0.0512921	uncharacterized LOC103983719
1248	Ma01_g10200	-0.41971	6.08666	1.4937	0.256787	0.553845	0.0904996	uncharacterized LOC103983710
1249	Ma01_g10210	-0.304753	6.15759	0.407162	0.541429	0.788456	0.153128	1-phosphatidylinositol-3-phosphate 5-kinase FAB1A-like
1250	Ma01_g10220	-0.859686	4.8708	13.409	0.00650242	0.0734726	0.0522662	GDP-mannose transporter GONST1-like%2C transcript variant X2
1251	Ma01_g10230	-0.22816	7.56316	0.558121	0.476621	0.745639	0.0722327	protein disulfide-isomerase-like
1252	Ma01_g10240	-0.537909	6.34989	0.872527	0.377871	0.671383	0.211523	photosystem II 22 kDa protein%2C chloroplastic-like
1253	Ma01_g10250	-0.490344	4.67138	3.16256	0.113634	0.358773	0.0643132	40S ribosomal protein S10-like
1254	Ma01_g10260	-2.97043	2.85917	28.8366	0.000693826	0.0244567	0.188806	uncharacterized LOC103989162
1255	Ma01_g10270	-2.00721	3.99501	10.9432	0.010891	0.0979619	0.2301	fructose-1%2C6-bisphosphatase%2C cytosolic-like
1256	Ma01_g10300	-0.018034	5.91232	0.0046514	0.947317	0.983757	0.0621212	ran-binding protein 3%2C transcript variant X1
1257	Ma01_g10310	-1.20493	7.88802	10.5888	0.0117999	0.101847	0.0975705	monodehydroascorbate reductase-like
1258	Ma01_g10320	0.100751	5.19355	0.179757	0.682869	0.869233	0.052825	peptidyl-prolyl cis-trans isomerase CYP71%2C transcript variant X1
1259	Ma01_g10340	-1.667	6.14427	4.75258	0.0612147	0.256631	0.347392	protein FLOWERING LOCUS T-like%2C transcript variant X1
1260	Ma01_g10350	-1.29536	1.0885	3.67292	0.092001	0.320496	0.281097
1261	Ma01_g10360	-0.0945531	-0.867997	0.0249913	0.878347	0.960706	0.131017	putative lipid-transfer protein DIR1
1262	Ma01_g10370	0.0272904	6.72968	0.00552208	0.942607	0.982853	0.098053	probable UDP-N-acetylglucosamine--peptide N-acetylglucosaminyltransferase SEC
1263	Ma01_g10380	-0.110361	5.22145	0.121993	0.735993	0.89315	0.0784949	wound-induced basic protein
1264	Ma01_g10390	0.738451	5.88664	8.62089	0.0190404	0.134262	0.0565602	magnesium transporter NIPA2-like%2C transcript variant X2
1265	Ma01_g10400	-1.09698	5.84948	21.3043	0.00176855	0.0371659	0.0551476	uncharacterized LOC103983507%2C transcript variant X2
1266	Ma01_g10410	-0.0551827	3.67342	0.0528851	0.823948	0.936348	0.0527502	pentatricopeptide repeat-containing protein At4g02820%2C mitochondrial-like
1267	Ma01_g10420	-0.327283	3.94627	1.05362	0.335018	0.634367	0.079637	uncharacterized LOC103983491
1268	Ma01_g10430	0.681526	1.62335	1.23177	0.299639	0.600047	0.225751	E3 ubiquitin-protein ligase RHA2A-like
1269	Ma01_g10440	-0.170852	3.60078	0.317352	0.588801	0.818453	0.0738427	transcription factor GAMYB-like%2C transcript variant X2
1270	Ma01_g10450	-0.487761	1.5262	1.25291	0.29581	0.596775	0.128526	probable WRKY transcription factor 3
1271	Ma01_g10460	-1.04781	-2.8686	0.463261	0.515516	0.773157	0.484231
1272	Ma01_g10470	-0.186151	-2.87478	0.0154074	0.904309	0.971747	0.366925
1273	Ma01_g10480	0.424222	6.49459	0.541867	0.482902	0.749672	0.203846	metallothionein-like protein 2A
1274	Ma01_g10490	-0.467404	0.897888	0.416088	0.537139	0.785784	0.313755	metallothionein-like protein 2A
1275	Ma01_g10500	0.0479564	5.43196	0.0421273	0.842557	0.94431	0.0523014	U-box domain-containing protein 62-like%2C transcript variant X1
1276	Ma01_g10510	-0.0588963	-2.88429	0.00191577	0.966172	0.988526	0.324835	non-specific lipid-transfer protein 1-like
1277	Ma01_g10520	0.41654	6.68334	0.666107	0.438281	0.71896	0.165071	uncharacterized LOC103983369
1278	Ma01_g10530	-0.041613	6.17424	0.011603	0.9169	0.97562	0.107754	uncharacterized LOC103983358
1279	Ma01_g10540	0.536996	4.39933	1.85817	0.210345	0.498346	0.106854	UPF0503 protein At3g09070%2C chloroplastic-like%2C transcript variant X2
1280	Ma01_g10550	0.936668	10.0422	6.81956	0.03134	0.177399	0.0717585	sedoheptulose-1%2C7-bisphosphatase%2C chloroplastic
1281	Ma01_g10560	1.30525	-1.65715	1.96094	0.199371	0.48443	0.304637	calmodulin-binding receptor-like cytoplasmic kinase 1
1282	Ma01_g10570	-0.170417	-0.33028	0.120775	0.737256	0.893454	0.104858
1283	Ma01_g10580	-0.520459	5.155	3.70312	0.0908961	0.318461	0.0635295	PRA1 family protein A1-like
1284	Ma01_g10590	-0.107985	2.92867	0.0936208	0.767516	0.910137	0.0927066	CASP-like protein Os09g0249400
1285	Ma01_g10600	-0.384289	6.94203	1.6836	0.230982	0.522369	0.0713445	oxysterol-binding protein-related protein 3A-like
1286	Ma01_g10610	0.64383	2.9905	4.00463	0.0807535	0.297694	0.0775258	serine/arginine-rich SC35-like splicing factor SCL30%2C transcript variant X1
1287	Ma01_g10620	0.989767	-1.56132	2.20475	0.176282	0.451195	0.107079	uncharacterized LOC103983249
1288	Ma01_g10630	-1.13232	-1.18881	3.02114	0.120786	0.370074	0.165841	cyclin-dependent protein kinase inhibitor SMR1-like
1289	Ma01_g10640	0.766559	3.16327	4.74424	0.0613967	0.25717	0.0884374	RING-H2 finger protein ATL57-like
1290	Ma01_g10650	-0.105165	3.86806	0.0571587	0.817118	0.93365	0.132493	uncharacterized LOC103983231
1291	Ma01_g10660	-0.0745161	4.44779	0.0727482	0.794275	0.921742	0.0637541	V-type proton ATPase subunit D-like
1292	Ma01_g10670	0.15402	0.279374	0.113364	0.745099	0.897981	0.109309	U-box domain-containing protein 33-like
1293	Ma01_g10680	0.0564673	-1.44649	0.00417552	0.95008	0.984457	0.322151
1294	Ma01_g10690	-0.408225	6.35806	1.82784	0.213742	0.503309	0.0747934	signal peptide peptidase-like 1%2C transcript variant X4
1295	Ma01_g10700	-0.388175	4.04879	2.20296	0.176438	0.451195	0.0598509	uncharacterized LOC103983173
1296	Ma01_g10710	0.208611	5.1295	0.223026	0.649489	0.85332	0.131563	beta-amylase 2%2C chloroplastic-like%2C transcript variant X1
1297	Ma01_g10720	0.351805	5.26215	1.45853	0.262009	0.560467	0.068843	uncharacterized LOC103983152
1298	Ma01_g10740	-0.0494853	5.19817	0.0455923	0.836316	0.941021	0.0514277	uncharacterized LOC103983144
1299	Ma01_g10760	0.932513	5.91437	8.58772	0.019205	0.134939	0.0767134	cleavage and polyadenylation specificity factor subunit 5-like
1300	Ma01_g10770	-0.503364	4.36312	2.75343	0.136033	0.393706	0.0736614	V-type proton ATPase subunit F
1301	Ma01_g10780	0.403636	7.13959	2.07985	0.187627	0.468077	0.0636455	uncharacterized LOC103983107
1302	Ma01_g10790	-0.321194	4.21665	1.80703	0.216116	0.50554	0.0525716	putative threonine aspartase%2C transcript variant X2
1303	Ma01_g10800	-1.54374	0.173021	12.3095	0.00811481	0.0836413	0.0984196	uncharacterized LOC103989140
1304	Ma01_g10810	-0.346382	12.5847	0.581071	0.467997	0.739399	0.0868483	catalase isozyme A
1305	Ma01_g10830	0.304249	5.00134	0.952386	0.357991	0.654304	0.0753683	uncharacterized LOC103983076
1306	Ma01_g10840	-0.194704	5.80636	0.500969	0.499382	0.762135	0.0658011	ABC transporter F family member 3
1307	Ma01_g10850	-0.234674	5.05999	0.831231	0.388839	0.680076	0.058917	cysteine protease ATG4B-like
1308	Ma01_g10860	0.843289	0.43624	3.57519	0.095699	0.326268	0.102993	GPN-loop GTPase 3-like%2C transcript variant X1
1309	Ma01_g10870	-0.132522	-3.29378	0.00510066	0.944836	0.982853	0.256386	F-box/LRR-repeat protein At3g48880-like
1310	Ma01_g10880	0.525185	3.6739	3.07182	0.118157	0.366288	0.0704786	uncharacterized LOC103983036
1311	Ma01_g10900	-0.738046	1.92758	4.28313	0.0726497	0.281526	0.092496	putative serine/threonine-protein kinase {ECO:0000250|UniProtKB:Q9FE20%2C ECO:0000303|Ref,2}
1312	Ma01_g10910	0.335985	6.29599	1.29298	0.288749	0.589807	0.0709177	clathrin light chain 2-like
1313	Ma01_g10920	-0.830864	3.40191	9.35919	0.0157989	0.121229	0.0635957	probable polyol transporter 4
1314	Ma01_g10930	-1.31807	-2.13883	2.7313	0.137404	0.395735	0.132542	dof zinc finger protein DOF1,4-like%2C transcript variant X1
1315	Ma01_g10940	0.16121	5.83726	0.297551	0.600451	0.825732	0.071753	WD repeat-containing protein 44-like
1316	Ma01_g10950	0.402011	1.57854	0.982089	0.351007	0.648189	0.107974	E3 ubiquitin-protein ligase Hakai-like
1317	Ma01_g10960	0.140325	8.50769	0.216927	0.653938	0.855978	0.0654235	UPF0051 protein in atpA 3'region-like
1318	Ma01_g10970	0.732588	1.11484	1.69486	0.229567	0.521011	0.188457	uncharacterized LOC103982960
1319	Ma01_g10980	0.471317	0.908092	0.727042	0.418895	0.703736	0.18342	pentatricopeptide repeat-containing protein At5g38730
1320	Ma01_g11000	1.19014	2.34072	11.0672	0.0105941	0.0964649	0.0874328	transcription factor DIVARICATA-like%2C transcript variant X3
1321	Ma01_g11010	-0.0281085	4.85452	0.0146003	0.906835	0.972473	0.0507607	DNA-binding protein RHL1
1322	Ma01_g11020	-1.08596	-1.71838	1.76155	0.221435	0.511714	0.234292	mannose-specific lectin 3-like
1323	Ma01_g11030	-0.375905	2.97462	2.06739	0.188813	0.46963	0.0594467	uncharacterized LOC103982918
1324	Ma01_g11040	-0.412551	5.8624	0.450106	0.521376	0.776739	0.237162	sacsin%2C transcript variant X2
1325	Ma01_g11050	-0.380189	6.7427	0.604252	0.459559	0.733447	0.158565	uncharacterized LOC103982879
1326	Ma01_g11060	-0.016021	5.42364	0.00224289	0.9634	0.987152	0.0870223	synaptotagmin-2-like%2C transcript variant X1
1327	Ma01_g11070	-0.697777	6.79005	3.40264	0.102714	0.338292	0.104783	probable cytosolic oligopeptidase A
1328	Ma01_g11080	-1.20188	-0.199078	2.1097	0.184828	0.463502	0.389742	two-component response regulator ARR4-like
1329	Ma01_g11090	0.365984	3.61421	1.11068	0.323039	0.623647	0.0886264	uncharacterized LOC103982832%2C transcript variant X1
1330	Ma01_g11100	-0.267067	3.55766	0.550577	0.479518	0.747382	0.0959813	uncharacterized protein At2g24330-like%2C transcript variant X1
1331	Ma01_g11110	0.0152673	4.64626	0.0039049	0.951722	0.984457	0.0538309	peroxisome biogenesis protein 22-like
1332	Ma01_g11120	-0.6395	-0.849381	0.891866	0.372902	0.667221	0.189637	inactive leucine-rich repeat receptor-like serine/threonine-protein kinase At1g60630
1333	Ma01_g11130	0.365587	2.76073	0.913821	0.367383	0.662839	0.103428	tobamovirus multiplication protein 3-like%2C transcript variant X1
1334	Ma01_g11150	-0.313352	5.3409	0.49988	0.499835	0.762418	0.135135	zinc finger CCCH domain-containing protein 32-like%2C transcript variant X1
1335	Ma01_g11160	0.11568	5.93113	0.120375	0.737672	0.89373	0.0852705	DNA-directed RNA polymerase II subunit 4
1336	Ma01_g11170	0.160049	4.88144	0.471188	0.512044	0.770162	0.0507	beta-catenin-like protein 1
1337	Ma01_g11180	-0.522503	6.05252	4.29697	0.0722748	0.280402	0.0589792	probable adenylate kinase 6%2C chloroplastic
1338	Ma01_g11190	-0.832051	-1.18213	1.94437	0.201086	0.486625	0.115691	UBX domain-containing protein 2-like
1339	Ma01_g11200	-0.302262	2.21803	0.420419	0.535081	0.785013	0.147918	zinc finger protein NUTCRACKER-like
1340	Ma01_g11210	0.270917	3.53291	0.558069	0.476641	0.745639	0.0955788	protein argonaute 1B-like%2C transcript variant X3
1341	Ma01_g11220	0.570394	2.68376	2.76061	0.135592	0.393064	0.0857594	protein canopy-1
1342	Ma01_g11230	0.274675	6.92728	0.773392	0.405076	0.693627	0.0754664	uncharacterized LOC103982687
1343	Ma01_g11240	-0.652011	1.82002	2.58413	0.14701	0.409413	0.11531	WUSCHEL-related homeobox 8-like
1344	Ma01_g11250	0.00753003	1.89269	0.000221187	0.988502	0.995224	0.166738	uncharacterized LOC103982668
1345	Ma01_g11260	0.235626	6.17225	0.794346	0.39907	0.689133	0.0614032	heterogeneous nuclear ribonucleoprotein H2-like%2C transcript variant X2
1346	Ma01_g11270	0.295447	3.92488	1.37519	0.275003	0.573981	0.0555528	pentatricopeptide repeat-containing protein At2g01860
1347	Ma01_g11280	-0.831499	4.89945	10.6412	0.0116596	0.101064	0.0582482	probable serine/threonine-protein kinase NAK%2C transcript variant X2
1348	Ma01_g11290	-0.0198447	4.30038	0.00416576	0.950138	0.984457	0.0742821	transmembrane protein 184 homolog DDB_G0279555-like%2C transcript variant X2
1349	Ma01_g11360	-1.22071	3.52082	8.19131	0.0213178	0.142872	0.128601	protein NLP1-like%2C transcript variant X1
1350	Ma01_g11370	-0.538391	1.34319	0.964404	0.355139	0.651629	0.192721	uncharacterized LOC103994734
1351	Ma01_g11380	-0.358564	3.99304	0.364551	0.562889	0.801945	0.222922	pentatricopeptide repeat-containing protein At2g17670%2C transcript variant X1
1352	Ma01_g11390	0.222078	-2.30076	0.0417077	0.843331	0.944806	0.290421
1353	Ma01_g11400	0.403969	6.14284	0.918547	0.366211	0.661849	0.121673	uncharacterized LOC103994709%2C transcript variant X1
1354	Ma01_g11410	0.766729	-1.79836	0.971517	0.353468	0.650139	0.1582	uncharacterized LOC103994700
1355	Ma01_g11420	2.10514	-0.376108	8.35631	0.0204044	0.139516	0.227732	rop guanine nucleotide exchange factor 1-like
1356	Ma01_g11430	-0.146338	5.66844	0.283564	0.608994	0.830477	0.0653813	cytochrome c1-2%2C heme protein%2C mitochondrial-like%2C transcript variant X1
1357	Ma01_g11440	-1.83053	-2.31715	2.22928	0.174163	0.447662	0.286376	DNA repair protein REV1-like
1358	Ma01_g11450	1.49033	0.655549	8.44709	0.0199229	0.137761	0.130455
1359	Ma01_g11460	0.418576	7.43707	1.72363	0.22601	0.517217	0.0756667	uncharacterized LOC103994667
1360	Ma01_g11470	0.0732595	2.51408	0.0315506	0.863479	0.95384	0.1186	mediator of RNA polymerase II transcription subunit 11%2C transcript variant X4
1361	Ma01_g11480	1.93108	-0.927846	7.1323	0.0286019	0.16817	0.145902
1362	Ma01_g11490	1.22944	-2.47029	1.8891	0.206956	0.493434	0.134846
1363	Ma01_g11500	-0.467692	3.30811	2.83277	0.131261	0.386875	0.0652778	RPM1-interacting protein 4-like
1364	Ma01_g11510	-1.13157	-2.0522	1.1654	0.312141	0.613479	0.31857	uncharacterized LOC103995619
1365	Ma01_g11520	-0.759459	4.21688	9.91613	0.0138043	0.111875	0.053797
1366	Ma01_g11530	0.318322	-2.42341	0.0881974	0.774125	0.913192	0.21059	apoptosis 1 inhibitor
1367	Ma01_g11540	-1.97412	2.88478	32.593	0.000467496	0.0205788	0.0907721	1-aminocyclopropane-1-carboxylate oxidase 1-like
1368	Ma01_g11550	0.114425	5.5781	0.0654592	0.80459	0.927374	0.13551	uncharacterized LOC103994596
1369	Ma01_g11560	-0.0735874	6.53367	0.0858765	0.777022	0.914578	0.0574296	UBA and UBX domain-containing protein At4g15410-like
1370	Ma01_g11570	0.17219	5.14168	0.260413	0.623759	0.839421	0.0855747	pentatricopeptide repeat-containing protein At1g74850%2C chloroplastic
1371	Ma01_g11580	-0.0821137	6.13039	0.110948	0.747718	0.899304	0.0566913	uncharacterized LOC103994572
1372	Ma01_g11590	0.18058	4.30157	0.158996	0.700623	0.876869	0.136405	uncharacterized protein At5g50100%2C mitochondrial
1373	Ma01_g11600	-0.129858	5.64107	0.292737	0.603361	0.827337	0.0547561	pyruvate dehydrogenase E1 component subunit alpha-1%2C mitochondrial-like
1374	Ma01_g11610	-2.04126	-1.98854	3.2114	0.111294	0.354353	0.473586	putative multidrug resistance protein%2C transcript variant X1
1375	Ma01_g11620	-0.127843	5.34723	0.0766878	0.788931	0.919521	0.14358	putative multidrug resistance protein
1376	Ma01_g11630	-0.39257	5.01843	0.687024	0.431461	0.713501	0.150457	dynamin-2A-like
1377	Ma01_g11640	-0.116005	3.01279	0.0564264	0.818269	0.934066	0.159092	histone-lysine N-methyltransferase ATX1-like%2C transcript variant X1
1378	Ma01_g11650	0.508877	-2.72164	0.127806	0.730062	0.890295	0.50489	probable alpha%2Calpha-trehalose-phosphate synthase [UDP-forming] 9
1379	Ma01_g11660	0.797834	4.68302	10.6719	0.0115783	0.100689	0.0521496	hemK methyltransferase family member 2%2C transcript variant X1
1380	Ma01_g11670	0.207245	1.07144	0.278864	0.611926	0.831958	0.0951393
1381	Ma01_g11680	-0.302276	-2.13395	0.147251	0.711278	0.88152	0.13132
1382	Ma01_g11690	0.0529121	6.58505	0.00714893	0.934717	0.980722	0.239719	protein MODIFIER OF SNC1 1-like%2C transcript variant X2
1383	Ma01_g11700	-0.341914	4.29549	1.43151	0.266124	0.564961	0.0673261	craniofacial development protein 1-like%2C transcript variant X2
1384	Ma01_g11710	-0.927776	4.74519	5.01873	0.05575	0.243786	0.121408	uncharacterized LOC103994427
1385	Ma01_g11720	0.35745	6.10449	2.11353	0.184473	0.463081	0.0557081	beta-glucosidase-like SFR2%2C chloroplastic%2C transcript variant X2
1386	Ma01_g11730	3.98867	-1.74447	11.9094	0.00882473	0.0875919	0.217183
1387	Ma01_g11740	0.623507	-0.797321	1.32506	0.28327	0.583864	0.0977095
1388	Ma01_g11750	0.443982	1.63744	1.72303	0.226083	0.517306	0.0774364
1389	Ma01_g11760	0.0182229	4.81673	0.0060773	0.939797	0.982428	0.050881	transcriptional regulator ATRX-like%2C transcript variant X1
1390	Ma01_g11770	0.828946	-2.21379	0.792045	0.399722	0.689379	0.194027	dihydrolipoyl dehydrogenase 1%2C chloroplastic-like
1391	Ma01_g11780	-0.354569	4.79375	0.733625	0.416886	0.702226	0.120083	uncharacterized LOC103994386%2C transcript variant X1
1392	Ma01_g11790	0.11175	3.06929	0.101789	0.75795	0.904851	0.090898	bifunctional protein FolD 4%2C chloroplastic-like
1393	Ma01_g11800	-1.66494	5.64925	15.9557	0.00406742	0.0565031	0.123327	probable transporter mch1
1394	Ma01_g11810	0.00264605	3.85743	0.000115718	0.991683	0.996998	0.0543597	acyl-CoA-binding domain-containing protein 3-like%2C transcript variant X3
1395	Ma01_g11830	-0.410612	4.07246	2.07311	0.188268	0.468889	0.0672583	glycine-rich protein 2-like
1396	Ma01_g11840	-1.41746	3.90383	11.504	0.0096257	0.0917462	0.123715	uncharacterized LOC103994308
1397	Ma01_g11850	-0.912921	1.84536	4.33698	0.0712054	0.277774	0.133228	chaperone protein dnaJ 11%2C chloroplastic-like
1398	Ma01_g11860	0.641033	9.51566	2.61226	0.145106	0.406775	0.0936256	peptidyl-prolyl cis-trans isomerase
1399	Ma01_g11870	-2.25449	0.00795572	18.5855	0.00264158	0.0459578	0.145014	uncharacterized LOC103994268%2C transcript variant X2
1400	Ma01_g11880	0.198499	4.74299	0.568743	0.472595	0.742312	0.0592163	probable receptor-like protein kinase At5g47070%2C transcript variant X2
1401	Ma01_g11890	-6.85722	-1.51171	26.3825	0.00223626	0.0424962	0.25675
1402	Ma01_g11910	0.0248303	4.80117	0.0040179	0.95103	0.984457	0.108303	pentatricopeptide repeat-containing protein At4g01400%2C mitochondrial-like
1403	Ma01_g11920	-0.88295	-0.482268	1.85315	0.210902	0.499216	0.220239	protein SHI RELATED SEQUENCE 1-like%2C transcript variant X1
1404	Ma01_g11940	0.291415	2.07453	0.704606	0.425864	0.708893	0.0861726	glyceraldehyde-3-phosphate dehydrogenase%2C testis-specific
1405	Ma01_g11950	0.683983	2.5001	1.00099	0.346672	0.644325	0.273215	auxin-induced protein 15A-like
1406	Ma01_g11960	3.38776	-3.15826	2.91954	0.131788	0.387254	0.256386	EIN3-binding F-box protein 1-like
1407	Ma01_g11970	2.7867	7.00257	30.5093	0.000579118	0.0223955	0.134903	homeobox-leucine zipper protein HOX6-like
1408	Ma01_g11990	1.2915	1.47183	7.17488	0.028253	0.167175	0.138287	uncharacterized LOC103994153
1409	Ma01_g12000	0.793555	3.79395	7.09885	0.0288799	0.168808	0.0688531	oligopeptide transporter 7-like
1410	Ma01_g12010	0.297355	3.35088	0.512327	0.494703	0.758768	0.119261	pentatricopeptide repeat-containing protein At5g08510%2C transcript variant X1
1411	Ma01_g12020	-0.213689	5.29699	0.77143	0.405646	0.694129	0.0551769	uncharacterized LOC103994089%2C transcript variant X6
1412	Ma01_g12030	1.82601	-1.65221	2.06145	0.189381	0.470285	0.651952	bifunctional UDP-glucose 4-epimerase and UDP-xylose 4-epimerase 1-like
1413	Ma01_g12040	-0.109409	6.61054	0.0766128	0.789032	0.919521	0.111328	homeobox-leucine zipper protein ROC5-like%2C transcript variant X5
1414	Ma01_g12050	0.453074	3.15385	0.540707	0.483356	0.749723	0.231614	ribosome biogenesis protein ENP2-like
1415	Ma01_g12060	0.0161985	6.10489	0.00339099	0.955007	0.984457	0.0662667	threonine--tRNA ligase%2C mitochondrial
1416	Ma01_g12070	0.459928	2.10449	1.96599	0.198852	0.48383	0.0781787	protein HAPLESS 2
1417	Ma01_g12100	0.284379	-0.658072	0.269984	0.617556	0.8356	0.115091	BAG family molecular chaperone regulator 2-like
1418	Ma01_g12110	0.26127	4.34969	0.777779	0.403806	0.692768	0.0696447	SPX domain-containing membrane protein Os06g0129400-like%2C transcript variant X2
1419	Ma01_g12120	-2.25566	2.06081	24.599	0.00114255	0.0301944	0.133938
1420	Ma01_g12130	-0.846584	6.00075	6.82438	0.0312954	0.177315	0.0836607
1421	Ma01_g12140	0.646626	4.74214	3.4002	0.102818	0.338408	0.0878561	uncharacterized LOC103993984
1422	Ma01_g12150	2.3524	5.38817	44.9803	0.000159175	0.0138263	0.0792978	histone H1
1423	Ma01_g12170	0.115291	2.04134	0.0835588	0.779957	0.915622	0.109977	uncharacterized LOC103993942
1424	Ma01_g12180	-0.481944	-2.31955	0.186184	0.677623	0.866699	0.345694
1425	Ma01_g12190	0.0021146	-1.68865	6.96467e-06	0.99796	0.999101	0.180186
1426	Ma01_g12200	-0.15368	1.26115	0.0830395	0.780621	0.916003	0.177612	protein IQ-DOMAIN 14-like
1427	Ma01_g12210	-0.515092	2.09526	1.41977	0.267941	0.56702	0.129369	uncharacterized LOC103993920
1428	Ma01_g12220	0.961272	0.484002	1.02	0.342391	0.641227	0.504677	pentatricopeptide repeat-containing protein At3g56550
1429	Ma01_g12230	0.70317	0.969478	2.89549	0.127645	0.380921	0.100176	uncharacterized LOC103993901
1430	Ma01_g12240	1.15717	2.00882	8.55359	0.0193761	0.135665	0.101798	flap endonuclease 1-A-like
1431	Ma01_g12250	1.32833	3.23649	24.1156	0.00121458	0.0311036	0.0580998
1432	Ma01_g12260	0.949259	5.68763	9.53693	0.015125	0.117988	0.0729124	transcription factor PIF3-like%2C transcript variant X1
1433	Ma01_g12280	1.06956	0.58887	2.52564	0.151075	0.415524	0.250486	protein S-acyltransferase 18
1434	Ma01_g12290	0.307789	3.17782	0.298436	0.59992	0.825418	0.199329	pentatricopeptide repeat-containing protein At1g09900-like
1435	Ma01_g12300	-1.25087	5.11084	20.6874	0.00193026	0.0389152	0.0652789	spermidine synthase 2-like
1436	Ma01_g12310	0.193304	5.56846	0.606093	0.458901	0.733073	0.0564795	protein FLX-like 2%2C transcript variant X1
1437	Ma01_g12320	0.300936	5.1531	1.31585	0.284827	0.585171	0.0595971	uncharacterized protein At1g32220%2C chloroplastic
1438	Ma01_g12330	0.166098	0.685765	0.149985	0.708755	0.880404	0.10561	putative B3 domain-containing protein Os06g0632500
1439	Ma01_g12340	3.09209	-2.32103	5.80189	0.0429103	0.211545	0.241136	protein GLUTAMINE DUMPER 5-like
1440	Ma01_g12350	-0.0516113	4.11615	0.020765	0.889022	0.965668	0.0942	WPP domain-interacting tail-anchored protein 1-like
1441	Ma01_g12360	-0.188368	1.76205	0.160527	0.699269	0.876612	0.147613	WD repeat and HMG-box DNA-binding protein 1
1442	Ma01_g12370	-0.2202	6.21436	0.53139	0.487029	0.752423	0.0746417	cactin
1443	Ma01_g12380	-0.0204924	3.5866	0.00455908	0.947841	0.983775	0.0732819	transcription initiation factor IIA subunit 2
1444	Ma01_g12390	-0.0463293	5.12197	0.0360131	0.854264	0.950142	0.0547958	transcription factor bHLH76-like%2C transcript variant X2
1445	Ma01_g12400	-0.326938	6.76808	0.256612	0.626263	0.840796	0.255858	auxin transport protein BIG
1446	Ma01_g12410	-0.135238	4.61332	0.214706	0.655578	0.856799	0.069203	D-aminoacyl-tRNA deacylase-like
1447	Ma01_g12420	-0.697378	4.30346	4.16986	0.0758128	0.288142	0.0886742	cleavage and polyadenylation specificity factor subunit 6-like
1448	Ma01_g12430	-0.147621	6.1756	0.24154	0.636433	0.847353	0.0738596	acetyl-CoA acetyltransferase%2C cytosolic 1-like%2C transcript variant X1
1449	Ma01_g12440	0.449995	1.80072	1.11803	0.321542	0.622357	0.119205	uncharacterized LOC103995526
1450	Ma01_g12450	1.03917	2.40492	3.64062	0.0932025	0.322235	0.179705	phosphatidylinositol/phosphatidylcholine transfer protein SFH2-like%2C transcript variant X1
1451	Ma01_g12460	0.423165	4.69796	2.58102	0.147222	0.409532	0.0587087	DNA-directed RNA polymerases I and III subunit rpac1-like
1452	Ma01_g12510	0.351143	5.64696	1.5744	0.245349	0.540992	0.0658588	heterogeneous nuclear ribonucleoprotein A3 homolog 1
1453	Ma01_g12520	-0.290797	4.89313	0.286833	0.606973	0.828785	0.188796	uncharacterized LOC103993639
1454	Ma01_g12530	1.14862	-1.08104	3.24601	0.109673	0.350882	0.134027	ABC transporter G family member 26
1455	Ma01_g12540	-0.170159	4.21812	0.131453	0.72642	0.888272	0.147216	GPI inositol-deacylase%2C transcript variant X2
1456	Ma01_g12550	0.456691	6.25027	1.80008	0.216918	0.5065	0.0864331	C2 and GRAM domain-containing protein At1g03370-like
1457	Ma01_g12560	0.0739639	1.57248	0.032731	0.860979	0.952909	0.111797	uncharacterized LOC103995461
1458	Ma01_g12570	-0.181819	1.57458	0.148496	0.710126	0.880965	0.146937
1459	Ma01_g12580	-0.037049	-1.39933	0.00319105	0.956352	0.984457	0.132035
1460	Ma01_g12610	0.46905	8.37144	2.11842	0.184021	0.462639	0.0725392	C2 and GRAM domain-containing protein At1g03370-like
1461	Ma01_g12620	0.201859	2.283	0.37655	0.556674	0.798349	0.0807005	uncharacterized LOC103995433
1462	Ma01_g12630	-0.274408	4.95919	0.707568	0.424933	0.708132	0.0822197	protein SDA1 homolog
1463	Ma01_g12640	2.82699	-3.28759	2.39441	0.166213	0.437545	0.256386	subtilisin-like protease SBT5,3
1464	Ma01_g12650	-0.55794	5.49251	3.44402	0.100972	0.3353	0.0743766	nuclear transcription factor Y subunit C-3-like
1465	Ma01_g12660	0.387008	5.34201	2.45485	0.156198	0.423721	0.0552748	myb family transcription factor APL-like
1466	Ma01_g12670	0.231145	7.05247	0.755298	0.410381	0.697095	0.0599749	uncharacterized LOC103993570%2C transcript variant X2
1467	Ma01_g12680	0.00359301	5.69508	0.000208187	0.988845	0.995401	0.0572714	actin-related protein 8
1468	Ma01_g12690	0.0385233	3.81708	0.0250679	0.878163	0.960611	0.0535449	ultraviolet-B receptor UVR8%2C transcript variant X3
1469	Ma01_g12710	1.98818	2.36763	19.0796	0.00244816	0.0445021	0.122164	protein ASPARTIC PROTEASE IN GUARD CELL 2-like
1470	Ma01_g12720	3.38776	-3.15826	2.91954	0.131788	0.387254	0.256386	protein ENDOSPERM DEFECTIVE 1-like
1471	Ma01_g12730	-0.14571	-3.06517	0.00861897	0.928339	0.979019	0.256386	indole-3-acetate O-methyltransferase 1-like
1472	Ma01_g12740	0.53856	1.20536	1.85774	0.210392	0.498419	0.097865	indole-3-acetate O-methyltransferase 1-like
1473	Ma01_g12750	0.0138619	5.85978	0.00168021	0.968319	0.988526	0.0874793	DNA topoisomerase 1-like%2C transcript variant X1
1474	Ma01_g12760	-0.425232	5.14679	1.29696	0.28806	0.589108	0.102328	formin-like protein 18%2C transcript variant X1
1475	Ma01_g12770	0.416994	2.0433	1.46197	0.261491	0.559761	0.0843657
1476	Ma01_g12780	0.0739064	0.442955	0.0232698	0.882574	0.962697	0.132213
1477	Ma01_g12790	2.72595	-2.51939	2.91735	0.126415	0.379267	0.497952
1478	Ma01_g12800	0.434943	2.51623	2.15608	0.18059	0.457229	0.0680522
1479	Ma01_g12810	0.860761	-1.1062	1.20534	0.304529	0.605334	0.253085
1480	Ma01_g12820	0.51603	6.6391	2.4902	0.153612	0.419536	0.0805666	zinc finger A20 and AN1 domain-containing stress-associated protein 8-like%2C transcript variant X2
1481	Ma01_g12830	0.0334109	3.94111	0.0167945	0.90012	0.969759	0.0579713	transcription factor bHLH48-like
1482	Ma01_g12840	-0.488159	3.41182	3.60957	0.0943765	0.324516	0.058543	ras-related protein RGP1-like
1483	Ma01_g12850	-0.33727	5.0309	1.07697	0.330036	0.629244	0.0820811	TBCC domain-containing protein 1-like
1484	Ma01_g12860	0.171876	5.42205	0.508815	0.496141	0.759579	0.054131	enoyl-[acyl-carrier-protein] reductase [NADH] 1%2C chloroplastic-like
1485	Ma01_g12870	-0.231013	5.15025	0.912215	0.367782	0.663279	0.0544349	zinc finger CCCH domain-containing protein 14-like
1486	Ma01_g12880	-0.436971	5.42053	1.59213	0.242933	0.538109	0.0912678	uncharacterized LOC103993387%2C transcript variant X1
1487	Ma01_g12890	4.38397	1.49927	44.0929	0.000170398	0.0138539	0.173216
1488	Ma01_g12900	1.0342	5.80028	15.5962	0.00433146	0.0585868	0.0586838	cyclic pyranopterin monophosphate synthase%2C mitochondrial%2C transcript variant X1
1489	Ma01_g12910	0.37448	6.276	2.07711	0.187887	0.468462	0.0596092	probable plastid-lipid-associated protein 13%2C chloroplastic
1490	Ma01_g12930	0.202941	3.84169	0.587659	0.465572	0.737771	0.05969	CMP-sialic acid transporter 4
1491	Ma01_g12940	0.0587584	-0.105407	0.0109517	0.919256	0.976561	0.160117	exopolygalacturonase-like
1492	Ma01_g12950	-0.331635	4.87663	0.849548	0.383913	0.676022	0.0955894	RNA polymerase I-specific transcription initiation factor RRN3-like
1493	Ma01_g12960	-0.10494	-1.9643	0.0186456	0.894797	0.967678	0.140642	expansin-A16
1494	Ma01_g12970	-0.509969	3.45212	2.56224	0.148514	0.4115	0.0801012	cell division cycle protein 27 homolog B
1495	Ma01_g12980	-0.818051	5.0715	12.3122	0.00811022	0.0836373	0.0522781	bZIP transcription factor 60
1496	Ma01_g12990	0.678416	1.79193	3.34839	0.105057	0.342634	0.0919194	uncharacterized LOC103995382
1497	Ma01_g13000	-0.398833	5.77249	1.90224	0.20554	0.491977	0.0706333	60S acidic ribosomal protein P1
1498	Ma01_g13010	-0.344708	5.5541	0.383046	0.553368	0.796324	0.198747	vacuolar protein sorting-associated protein 8 homolog%2C transcript variant X3
1499	Ma01_g13020	-1.58715	10.4537	1.58647	0.2437	0.539035	0.804622	primary amine oxidase-like
1500	Ma01_g13030	0.668115	9.42243	3.64466	0.0930512	0.32195	0.0751067	transketolase%2C chloroplastic-like
1501	Ma01_g13040	-0.306545	5.86061	1.11191	0.322788	0.623431	0.0710748	40S ribosomal protein S20-1%2C transcript variant X2
1502	Ma01_g13050	1.44494	0.199516	6.23743	0.0373872	0.195927	0.161523
1503	Ma01_g13060	-0.278072	-1.81061	0.0904912	0.771303	0.911856	0.332178	cation/H( ) antiporter 15-like
1504	Ma01_g13140	0.110219	6.85429	0.0996382	0.760426	0.906425	0.0899325	ubiquitin-conjugating enzyme E2 variant 1C-like
1505	Ma01_g13150	0.148504	4.99566	0.414818	0.537745	0.786116	0.0502872	protein RCC2
1506	Ma01_g13160	0.528821	1.87697	2.64818	0.142723	0.404956	0.0741953	protein IQ-DOMAIN 32-like
1507	Ma01_g13170	0.0723951	7.04024	0.0347045	0.856902	0.951153	0.106463	zinc finger CCCH domain-containing protein 30-like%2C transcript variant X2
1508	Ma01_g13180	0.282987	3.87462	1.2797	0.291061	0.59197	0.0550892	uncharacterized LOC103993152
1509	Ma01_g13190	-0.71776	2.77842	4.65766	0.0633291	0.261371	0.0860154	putative wall-associated receptor kinase-like 16
1510	Ma01_g13210	-1.21467	4.28619	12.5879	0.0076629	0.0810035	0.0891459	putative wall-associated receptor kinase-like 16
1511	Ma01_g13220	-2.03848	2.05059	22.3179	0.00153804	0.0346869	0.125288	wall-associated receptor kinase 2-like
1512	Ma01_g13230	-1.04046	-0.831953	3.9951	0.0810508	0.298285	0.0932196
1513	Ma01_g13240	-1.00975	2.95962	8.92978	0.0175906	0.128705	0.0879338	putative wall-associated receptor kinase-like 16
1514	Ma01_g13260	-0.149475	3.29804	0.165034	0.695325	0.874135	0.0994479	auxin response factor 11-like
1515	Ma01_g13270	-0.0743384	0.423136	0.022953	0.883369	0.962979	0.136935	metacaspase-1-like
1516	Ma01_g13280	-0.126088	0.13519	0.036419	0.853457	0.949856	0.25078	uncharacterized LOC103993064
1517	Ma01_g13290	0.0804767	3.12024	0.0348519	0.856602	0.951153	0.128159	uncharacterized LOC103993071%2C transcript variant X3
1518	Ma01_g13300	0.508499	2.74468	1.30818	0.286133	0.586735	0.132283	pentatricopeptide repeat-containing protein At5g57250%2C mitochondrial-like
1519	Ma01_g13320	0.0993139	5.23678	0.0530694	0.823648	0.936317	0.127209	auxin response factor 5-like%2C transcript variant X3
1520	Ma01_g13340	0.574142	2.93123	3.4452	0.100923	0.335175	0.0734328	metacaspase-1-like
1521	Ma01_g13350	0.0580706	1.99396	0.0167044	0.900387	0.9698	0.136424	pentatricopeptide repeat-containing protein At5g39710-like
1522	Ma01_g13360	-0.831968	4.2809	7.6773	0.0245161	0.153876	0.0731714	metacaspase-1-like
1523	Ma01_g13380	0.547809	4.23291	3.56818	0.0959714	0.326396	0.0665718	tubulin-folding cofactor A%2C transcript variant X3
1524	Ma01_g13390	0.564195	4.52294	3.27631	0.10828	0.348561	0.0739502	cytochrome c oxidase-assembly factor COX23%2C mitochondrial
1525	Ma01_g13400	0.0672235	4.90392	0.0516002	0.826059	0.937134	0.0703506	leucine carboxyl methyltransferase 1%2C transcript variant X8
1526	Ma01_g13420	-0.224847	2.32996	0.406563	0.54172	0.788555	0.0912515	E3 ubiquitin-protein ligase TRAIP-like%2C transcript variant X1
1527	Ma01_g13430	0.0312652	2.09825	0.00778712	0.931874	0.980253	0.0911093	cytochrome P450 89A2-like
1528	Ma01_g13440	0.466064	-1.23221	0.440618	0.525682	0.779214	0.178492	uncharacterized LOC103995240
1529	Ma01_g13450	0.358118	1.51072	0.799682	0.397564	0.688088	0.104797	RING-H2 finger protein ATL79-like
1530	Ma01_g13460	-0.253028	5.41192	0.179711	0.682907	0.869233	0.223716	uncharacterized LOC103992901%2C transcript variant X1
1531	Ma01_g13480	-0.339366	6.97633	1.77488	0.219858	0.509962	0.0577601
1532	Ma01_g13510	0.26007	3.45186	0.873314	0.377667	0.671145	0.0640379	vesicle-associated protein 1-3-like
1533	Ma01_g13520	0.226752	6.73083	0.603491	0.459832	0.733646	0.0691651	protein NRT1/ PTR FAMILY 6,3-like
1534	Ma01_g13530	1.63413	3.13416	7.86098	0.0233076	0.149927	0.191666	13-hydroxylupanine O-tigloyltransferase-like
1535	Ma01_g13550	-0.421315	3.8519	2.73737	0.137026	0.395242	0.0576086	L-lactate dehydrogenase A-like
1536	Ma01_g13560	0.254644	5.38103	0.842824	0.38571	0.677423	0.0648291	vesicle-associated protein 1-1-like%2C transcript variant X2
1537	Ma01_g13570	-1.32972	2.16223	8.64773	0.0189086	0.133681	0.138761	uncharacterized LOC103992789%2C transcript variant X4
1538	Ma01_g13580	-0.239381	3.11127	0.496158	0.501388	0.763201	0.0880318	uncharacterized LOC103992780
1539	Ma01_g13590	-0.301029	6.99544	0.272021	0.616254	0.834773	0.20975	translational activator GCN1
1540	Ma01_g13600	-0.0267821	3.2741	0.00858377	0.928485	0.979055	0.0684501	uncharacterized LOC103992761
1541	Ma01_g13610	0.178736	3.4385	0.193395	0.671866	0.863668	0.115634	histone-lysine N-methyltransferase SUVR4%2C transcript variant X3
1542	Ma01_g13620	-0.63053	-0.37395	0.893255	0.372549	0.667034	0.239557
1543	Ma01_g13630	0.607571	6.46152	5.21108	0.052185	0.234714	0.0606163	probable (S)-tetrahydroprotoberberine N-methyltransferase 2
1544	Ma01_g13640	0.722149	3.90794	7.04593	0.0293267	0.170411	0.060645	phytoene desaturase-like
1545	Ma01_g13650	1.32835	-2.20753	1.98408	0.197008	0.481426	0.201368
1546	Ma01_g13680	0.164542	4.65884	0.404206	0.542865	0.78933	0.0579152	uncharacterized LOC103974927
1547	Ma01_g13690	0.441442	1.63591	0.695077	0.428882	0.711941	0.176811	uncharacterized LOC103975010
1548	Ma01_g13700	0.407157	0.7821	0.998116	0.347325	0.644831	0.0950399	protoporphyrinogen oxidase%2C chloroplastic/mitochondrial-like
1549	Ma01_g13720	-0.0579529	4.71589	0.047453	0.833067	0.939782	0.0606604	phospholipid--sterol O-acyltransferase%2C transcript variant X2
1550	Ma01_g13730	0.641696	7.62465	3.51105	0.0982312	0.330043	0.0826988	50S ribosomal protein L28%2C chloroplastic
1551	Ma01_g13740	-0.130339	1.77495	0.161979	0.697991	0.875932	0.075283	cyclin-dependent kinase inhibitor 4-like
1552	Ma01_g13750	-1.19316	4.82997	15.3299	0.00454109	0.0602449	0.0745289	peroxisomal membrane protein PMP22-like
1553	Ma01_g13760	-0.63286	-2.14378	0.649226	0.443919	0.723087	0.134705
1554	Ma01_g13780	-0.618562	0.972361	1.62867	0.238057	0.531879	0.149795	putative F-box protein PP2-B12
1555	Ma01_g13790	-0.754859	-0.798098	1.91158	0.204541	0.49077	0.107298	uncharacterized LOC103992650
1556	Ma01_g13800	-2.72551	-1.57279	7.14753	0.0284765	0.167664	0.342689	phosphate transporter PHO1-2-like
1557	Ma01_g13810	-0.524124	-2.62842	0.130685	0.727182	0.888364	0.640112	uncharacterized LOC103992634
1558	Ma01_g13820	-1.46773	-1.8985	3.52665	0.0976075	0.328787	0.138922	kinesin heavy chain-like
1559	Ma01_g13830	-0.14399	-3.07813	0.00926064	0.925728	0.978332	0.256386	uncharacterized LOC103995205
1560	Ma01_g13840	-1.43378	-2.08552	2.83314	0.13124	0.386875	0.161317	uncharacterized LOC103992614
1561	Ma01_g13850	0.133112	4.73059	0.214492	0.655736	0.856799	0.0670577	H/ACA ribonucleoprotein complex subunit 3-like protein%2C transcript variant X1
1562	Ma01_g13860	-0.275852	4.71398	1.40316	0.270542	0.569182	0.051029	probable methyltransferase PMT3
1563	Ma01_g13870	3.727	-3.0572	3.86588	0.0905002	0.317667	0.256386
1564	Ma01_g13880	0.0754517	5.53117	0.0879833	0.774391	0.913194	0.0584386	transmembrane protein 53%2C transcript variant X4
1565	Ma01_g13890	-1.50759	-3.07258	0.789028	0.400581	0.68974	0.256386	dof zinc finger protein DOF1,7-like
1566	Ma01_g13910	-1.50759	-3.07258	0.789028	0.400581	0.68974	0.256386	lichenase-2-like
1567	Ma01_g13920	0.134762	-2.62569	0.0132542	0.911211	0.973653	0.254466
1568	Ma01_g13930	-0.196195	-1.79207	0.062256	0.809318	0.929697	0.19072
1569	Ma01_g13940	-3.85095	-3.08527	5.45823	0.0587451	0.250764	0.256386	uncharacterized LOC103995176
1570	Ma01_g13950	0.18661	3.14369	0.234839	0.641084	0.84957	0.106038	probable glycosyltransferase At5g03795
1571	Ma01_g13960	-0.48533	-0.674461	0.75407	0.410745	0.697257	0.131683	probable glycosyltransferase At3g07620%2C transcript variant X2
1572	Ma01_g13970	-0.0539353	5.34882	0.0445303	0.838201	0.942296	0.0586845	E3 ubiquitin-protein ligase SIS3%2C transcript variant X1
1573	Ma01_g13980	-0.533854	4.8297	2.80573	0.132862	0.388749	0.07953	uncharacterized LOC103995168
1574	Ma01_g13990	-1.54891	5.79063	5.42083	0.0486231	0.225581	0.273685	putative phospholipid-transporting ATPase 9%2C transcript variant X1
1575	Ma01_g14000	-0.573838	4.26585	1.83285	0.213175	0.502492	0.125653	phosphate transporter PHO1 homolog 1
1576	Ma01_g14010	0.168273	1.6225	0.173684	0.68793	0.871291	0.108522	paired amphipathic helix protein Sin3-like 4
1577	Ma01_g14020	-0.568237	6.64728	1.01842	0.342745	0.641652	0.203012	paired amphipathic helix protein Sin3-like 4
1578	Ma01_g14030	0.292328	5.44787	1.21399	0.302915	0.603417	0.0611361	protein Dr1 homolog
1579	Ma01_g14040	0.207207	5.17677	0.35053	0.570333	0.806312	0.0903837	phosphoenolpyruvate carboxylase 4%2C transcript variant X2
1580	Ma01_g14050	-0.340624	5.33519	2.14854	0.181269	0.458403	0.0522788	UDP-glycosyltransferase 73C5-like
1581	Ma01_g14060	-0.0181396	7.35234	0.00320422	0.956262	0.984457	0.0779102	protein decapping 5-like
1582	Ma01_g14080	-1.59149	6.44453	30.9244	0.000554417	0.0220264	0.0695076	mitogen-activated protein kinase 9-like
1583	Ma01_g14090	-1.07599	7.12198	12.9922	0.00706158	0.077236	0.0722391	putative receptor-like protein kinase At4g00960%2C transcript variant X4
1584	Ma01_g14100	-1.23422	1.18604	6.81634	0.0313699	0.177466	0.139364	uncharacterized GPI-anchored protein At4g28100-like%2C transcript variant X2
1585	Ma01_g14110	-1.01955	0.564706	3.56275	0.0961834	0.32669	0.173665	splicing factor%2C arginine/serine-rich 19-like
1586	Ma01_g14130	-0.763801	0.50728	2.4302	0.158037	0.426628	0.141033
1587	Ma01_g14150	-1.18541	3.221	15.0999	0.00473244	0.0616731	0.0752305
1588	Ma01_g14170	-2.95479	0.0218759	28.5057	0.000719795	0.0248225	0.13249
1589	Ma01_g14180	-0.354452	6.102	2.03433	0.192008	0.474135	0.0576777
1590	Ma01_g14190	-1.0663	2.56122	5.50387	0.0472992	0.221965	0.143079
1591	Ma01_g14200	-1.1754	3.64642	16.3544	0.00379782	0.0547448	0.0706167
1592	Ma01_g14210	-0.342537	6.69216	1.49082	0.257209	0.55441	0.0667257
1593	Ma01_g14230	0.241053	0.423508	0.28561	0.607727	0.829472	0.110925
1594	Ma01_g14240	0.309024	-1.30912	0.1952	0.670445	0.863318	0.177547
1595	Ma01_g14250	-3.13457	4.80371	20.2913	0.00204395	0.0399951	0.283966	uncharacterized LOC103992216
1596	Ma01_g14260	2.52829	-0.461138	3.51442	0.0980962	0.329761	0.837498
1597	Ma01_g14270	-1.02637	5.30691	13.5279	0.00635319	0.0725085	0.0669489	pyridoxal kinase-like%2C transcript variant X1
1598	Ma01_g14280	1.00635	4.98417	12.738	0.00743239	0.0796132	0.063156	uncharacterized LOC103992171%2C transcript variant X1
1599	Ma01_g14290	0.689421	7.5068	4.43454	0.0686821	0.272601	0.0774321	uncharacterized LOC103992162
1600	Ma01_g14300	1.71956	3.15136	20.505	0.00198162	0.0394261	0.0940056	alpha-xylosidase 1
1601	Ma01_g14310	0.304852	3.79111	0.844754	0.385193	0.677034	0.0824733	uncharacterized LOC103992143
1602	Ma01_g14350	1.42652	2.56069	8.55814	0.0193532	0.135568	0.142756	endonuclease 2-like
1603	Ma01_g14360	0.29601	3.69205	0.781457	0.402747	0.691629	0.0840099	transcription factor bHLH75-like
1604	Ma01_g14370	-0.655709	-2.23056	0.327709	0.582901	0.814911	0.383028	transcription factor MYB108-like
1605	Ma01_g14380	0.261266	5.36625	1.01698	0.343066	0.641983	0.0591569	mannose-6-phosphate isomerase 2-like
1606	Ma01_g14390	-1.38001	-0.00170113	7.47822	0.0259171	0.159013	0.135094	putative receptor-like protein kinase At4g00960%2C transcript variant X2
1607	Ma01_g14400	0.392703	-0.450037	0.655066	0.441955	0.721831	0.0900939	uncharacterized LOC103992071
1608	Ma01_g14410	-1.0936	2.99355	12.4862	0.0078242	0.0821251	0.0763992	uncharacterized LOC103992060
1609	Ma01_g14420	-0.128054	6.10238	0.0485421	0.831196	0.939167	0.212885	uncharacterized LOC103992013%2C transcript variant X1
1610	Ma01_g14430	0.172619	3.36244	0.133882	0.724026	0.887313	0.147933	uncharacterized LOC103992001%2C transcript variant X1
1611	Ma01_g14440	0.512673	1.49157	1.41138	0.26925	0.56807	0.118816	probable leucine-rich repeat receptor-like protein kinase At1g68400
1612	Ma01_g14450	0.0938901	6.28413	0.0849787	0.778154	0.914833	0.080902	phosphatidylinositol 3-kinase%2C root isoform
1613	Ma01_g14460	-1.90998	5.35323	26.3543	0.000922128	0.0274377	0.101413	uncharacterized LOC103991966%2C transcript variant X1
1614	Ma01_g14470	-1.12569	3.94486	21.3108	0.00176693	0.037158	0.0547528	nicotinamide adenine dinucleotide transporter 1%2C chloroplastic-like
1615	Ma01_g14490	4.10229	4.39837	33.8473	0.000413187	0.019863	0.214718
1616	Ma01_g14500	0.34952	2.29649	1.12029	0.321085	0.62185	0.0803682	uncharacterized LOC103991923%2C transcript variant X2
1617	Ma01_g14510	-0.0394462	-2.43078	0.00124559	0.97272	0.989547	0.376227	uncharacterized LOC103995125
1618	Ma01_g14520	-0.123318	1.10338	0.113592	0.744853	0.897981	0.0850906	uncharacterized LOC103995117
1619	Ma01_g14530	1.29725	1.17864	10.1831	0.012961	0.108034	0.0965496	18,1 kDa class I heat shock protein-like
1620	Ma01_g14540	-1.41177	6.46175	26.8002	0.000874839	0.0268654	0.0652408	paternally-expressed gene 3 protein-like
1621	Ma01_g14550	-0.0604432	-3.29309	0.00148289	0.970236	0.988526	0.256386
1622	Ma01_g14560	0.4125	4.50916	1.9387	0.201678	0.487183	0.0691558	uncharacterized LOC103991904
1623	Ma01_g14570	1.44348	0.60921	4.64222	0.0636819	0.261991	0.229402	uncharacterized LOC103991893
1624	Ma01_g14580	0.807431	5.78677	7.98098	0.0225586	0.147209	0.0665491	uncharacterized LOC103991878%2C transcript variant X2
1625	Ma01_g14590	1.07133	-1.4323	2.03688	0.191759	0.473805	0.179726	uncharacterized LOC103991867
1626	Ma01_g14600	0.699726	-3.18457	0.171749	0.689565	0.871608	0.256386	AP2/ERF and B3 domain-containing protein Os05g0549800-like
1627	Ma01_g14610	0.132814	6.12568	0.195964	0.669846	0.862921	0.0731548	26S proteasome non-ATPase regulatory subunit 8 homolog A-like
1628	Ma01_g14620	0.984168	5.2272	11.6154	0.00939678	0.0902582	0.0659253	cytochrome P450 71A1-like
1629	Ma01_g14630	0.227032	-1.12375	0.0820421	0.781903	0.916549	0.287706	transcription factor bHLH30-like
1630	Ma01_g14640	0.296954	6.08123	1.34195	0.280444	0.580548	0.0589178	translocon at the outer membrane of chloroplasts 64
1631	Ma01_g14650	-0.184559	6.40877	0.170737	0.690424	0.872057	0.136519	DELLA protein SLR1-like
1632	Ma01_g14660	0.465167	0.572731	0.665147	0.438599	0.719243	0.184626	uncharacterized LOC103991767%2C transcript variant X1
1633	Ma01_g14670	-0.0834489	6.77181	0.0565457	0.818081	0.93403	0.0914969	pinin%2C transcript variant X1
1634	Ma01_g14680	0.0723351	5.40206	0.0612242	0.810869	0.930616	0.0702082	uncharacterized LOC103991745%2C transcript variant X1
1635	Ma01_g14690	1.4354	1.36145	14.2713	0.0055118	0.0674126	0.0857408	phosphatidylinositol 4-phosphate 5-kinase 1-like
1636	Ma01_g14700	1.45793	5.93954	31.8526	0.000503785	0.0212104	0.0563681	methylcrotonoyl-CoA carboxylase beta chain%2C mitochondrial
1637	Ma01_g14710	1.13032	-0.643901	3.90414	0.083963	0.304684	0.116627	uncharacterized LOC103991713%2C transcript variant X2
1638	Ma01_g14720	0.866059	5.63446	12.1915	0.00831642	0.0846636	0.0549781	transcription initiation factor IIB
1639	Ma01_g14730	-0.209705	2.01241	0.368247	0.56096	0.800714	0.0873819	CDPK-related kinase 5-like
1640	Ma01_g14740	-0.300651	-2.00054	0.0544169	0.821468	0.935331	0.799706	uncharacterized LOC103991684
1641	Ma01_g14750	-0.0591256	4.88941	0.0414338	0.843838	0.94509	0.0687554	dolichyl-diphosphooligosaccharide--protein glycosyltransferase subunit 4A
1642	Ma01_g14760	0.16317	2.22419	0.198145	0.668144	0.862167	0.096659	uncharacterized LOC103995101
1643	Ma01_g14770	0.160015	2.32779	0.159751	0.699954	0.87673	0.111949	uncharacterized LOC103991650%2C transcript variant X4
1644	Ma01_g14780	0.731783	-3.17762	0.22749	0.646281	0.851397	0.256386	root phototropism protein 3-like
1645	Ma01_g14800	-1.14262	2.37709	12.9544	0.00711521	0.0776411	0.0783604	E3 ubiquitin-protein ligase ATL31-like
1646	Ma01_g14810	1.62782	0.796874	2.74188	0.136746	0.394757	0.524843	uncharacterized LOC103991621
1647	Ma01_g14820	-2.12269	0.102954	17.8264	0.00297769	0.0480962	0.141567	lysine-rich arabinogalactan protein 19-like
1648	Ma01_g14830	-0.451155	2.12646	1.26284	0.294038	0.594529	0.113573	homeobox-leucine zipper protein HOX13-like%2C transcript variant X2
1649	Ma01_g14850	0.981723	6.02485	8.28059	0.0208173	0.141059	0.0844854	serine/threonine-protein kinase SAPK1
1650	Ma01_g14860	0.509986	4.08307	2.03514	0.191929	0.474053	0.0914212
1651	Ma01_g14870	0.459702	6.02519	1.8638	0.209722	0.497624	0.0852659	F-box protein At1g78280
1652	Ma01_g14880	1.66202	0.415487	5.24644	0.0515617	0.233195	0.270433	phospho-2-dehydro-3-deoxyheptonate aldolase 2%2C chloroplastic-like
1653	Ma01_g14890	-0.11808	2.60798	0.169105	0.691817	0.872415	0.0667339	tubulin-folding cofactor C
1654	Ma01_g14900	-0.451332	5.56039	3.26881	0.108623	0.34887	0.0578745	calmodulin-binding transcription activator 3-like%2C transcript variant X5
1655	Ma01_g14910	-0.586897	4.17281	3.33855	0.10549	0.343514	0.0805761
1656	Ma01_g14920	-5.652	-2.29239	16.6482	0.00669858	0.0749554	0.176215	uncharacterized LOC103995083
1657	Ma01_g14930	-0.0880619	2.93451	0.0448686	0.837598	0.941966	0.12125	major pollen allergen Lol p 11-like
1658	Ma01_g14940	-0.820131	7.34658	4.41166	0.0692633	0.273973	0.108819	inositol-3-phosphate synthase-like
1659	Ma01_g14950	-0.153346	4.83672	0.298558	0.599846	0.825378	0.0655393	40S ribosomal protein S16-like
1660	Ma01_g14960	0.146993	2.03446	0.181733	0.681245	0.868543	0.0856604
1661	Ma01_g14970	-1.56494	4.00639	31.2266	0.00053726	0.0217766	0.0663659	protein kinase 2B%2C chloroplastic-like
1662	Ma01_g14980	0.13392	1.88243	0.113616	0.744828	0.897981	0.108822	pentatricopeptide repeat-containing protein At4g39530
1663	Ma01_g14990	0.152504	5.34928	0.367825	0.561179	0.800861	0.0570739	uncharacterized LOC103991456
1664	Ma01_g15000	1.32624	0.8132	4.32386	0.071554	0.278622	0.216172	homeobox-leucine zipper protein HOX21-like
1665	Ma01_g15010	-0.0161812	3.29068	0.00358549	0.953736	0.984457	0.0620868	F-box/kelch-repeat protein SKIP11%2C transcript variant X1
1666	Ma01_g15030	-0.114309	0.408962	0.0598973	0.812883	0.931278	0.121988
1667	Ma01_g15040	-0.92893	3.91218	11.932	0.00878249	0.0874543	0.062979
1668	Ma01_g15050	0.831489	0.159507	3.1801	0.112787	0.357299	0.10539	expansin-A10-like
1669	Ma01_g15060	0.610847	9.36881	3.48327	0.0993553	0.332081	0.0673058	29 kDa ribonucleoprotein A%2C chloroplastic-like
1670	Ma01_g15070	0.337789	4.06883	1.08781	0.327762	0.627169	0.0792607	uncharacterized LOC103991360%2C transcript variant X5
1671	Ma01_g15090	2.31294	0.0844547	9.69698	0.0145489	0.114775	0.242835
1672	Ma01_g15100	1.70486	-0.89332	8.87932	0.0178177	0.129613	0.0911465
1673	Ma01_g15110	-1.43736	8.54879	24.1527	0.00120885	0.0310874	0.0638082	cystathionine gamma-synthase%2C chloroplastic-like
1674	Ma01_g15120	0.214266	5.65476	0.549601	0.479895	0.747578	0.0691781	transmembrane emp24 domain-containing protein p24delta9-like
1675	Ma01_g15130	0.0949398	4.25909	0.144157	0.714166	0.882259	0.0551475	uncharacterized LOC103991330
1676	Ma01_g15140	0.0179198	3.05017	0.00458574	0.947689	0.983757	0.0598049
1677	Ma01_g15150	-0.170956	-1.61512	0.0569158	0.817499	0.93365	0.16892
1678	Ma01_g15160	0.126235	-1.78321	0.0326716	0.861104	0.952909	0.11898	vignain-like
1679	Ma01_g15170	-0.0747975	1.14571	0.0332237	0.859949	0.952421	0.106893	26S protease regulatory subunit 7-like
1680	Ma01_g15190	1.30773	1.0727	11.2766	0.0101152	0.0939736	0.0868649
1681	Ma01_g15200	0.733894	2.95549	3.873	0.0849911	0.306628	0.0975825	uncharacterized LOC103991302
1682	Ma01_g15210	-0.175298	6.74495	0.401286	0.544291	0.790284	0.0650438	40S ribosomal protein Sa-2-like
1683	Ma01_g15220	0.0342659	-1.80252	0.00173983	0.967762	0.988526	0.231494
1684	Ma01_g15230	0.363028	3.52846	1.79437	0.217579	0.507534	0.0614351	uncharacterized LOC103991262%2C transcript variant X5
1685	Ma01_g15240	0.1638	1.49666	0.128746	0.729118	0.889706	0.135816	uncharacterized LOC103991246%2C transcript variant X2
1686	Ma01_g15250	-0.968391	0.454072	3.88953	0.0844434	0.305654	0.141141	uncharacterized LOC103991219%2C transcript variant X2
1687	Ma01_g15260	-0.177462	4.28386	0.448222	0.522226	0.777132	0.0602392
1688	Ma01_g15270	3.5855	2.42609	23.8526	0.00125617	0.0314313	0.235408	SPX domain-containing protein 5-like
1689	Ma01_g15280	0.571783	3.58247	3.10083	0.116686	0.36425	0.0790486	uncharacterized LOC103991192
1690	Ma01_g15290	0.099397	-1.78202	0.0220504	0.885666	0.963866	0.10554	guanine nucleotide-binding protein subunit gamma 3-like%2C transcript variant X3
1691	Ma01_g15300	-0.478536	4.85672	3.00818	0.121471	0.371099	0.0645217	60S ribosomal protein L27a-3-like%2C transcript variant X2
1692	Ma01_g15310	-0.882673	2.74007	7.43957	0.0262008	0.160159	0.0815999	oryzain gamma chain-like
1693	Ma01_g15330	0.391918	2.85108	1.78271	0.218938	0.50894	0.0683595	mitochondrial ubiquitin ligase activator of NFKB 1-like%2C transcript variant X1
1694	Ma01_g15340	1.04591	-2.55721	0.810432	0.394556	0.685025	0.229863	growth-regulating factor 1-like
1695	Ma01_g15350	-0.0462765	-2.0411	0.00180327	0.96718	0.988526	0.356234	growth-regulating factor 1-like
1696	Ma01_g15370	-0.423915	0.760062	1.16582	0.31206	0.613421	0.0906104	forkhead box protein C1-like
1697	Ma01_g15380	0.413379	5.44575	2.90824	0.126926	0.380056	0.0541185	omega-amidase%2Cchloroplastic-like
1698	Ma01_g15390	1.29187	4.68805	25.709	0.000996373	0.0286188	0.0537572	solute carrier family 25 member 44-like
1699	Ma01_g15400	0.0797811	3.90531	0.109995	0.74876	0.899764	0.05265	GPI mannosyltransferase 2
1700	Ma01_g15410	-0.549888	-2.43222	0.404049	0.542942	0.789384	0.152585	uncharacterized LOC103991039%2C transcript variant X1
1701	Ma01_g15430	2.83348	-3.28616	2.36283	0.168659	0.439448	0.256386	zinc finger protein GIS-like
1702	Ma01_g15440	-0.447486	5.29725	0.985917	0.350122	0.647442	0.139273	uncharacterized LOC103991019%2C transcript variant X2
1703	Ma01_g15450	0.587728	3.70754	4.40771	0.0693643	0.274204	0.0635124	phosphatidate cytidylyltransferase%2C mitochondrial
1704	Ma01_g15460	-0.0858386	4.22475	0.114034	0.744379	0.897981	0.05675	serine/threonine-protein kinase GRIK1-like%2C transcript variant X1
1705	Ma01_g15470	0.848385	-1.33844	0.953081	0.357825	0.654118	0.333847
1706	Ma01_g15480	0.412873	1.68514	1.29317	0.288715	0.589807	0.0894141	pentatricopeptide repeat-containing protein At4g37170
1707	Ma01_g15490	0.106051	6.5517	0.157443	0.702005	0.877094	0.0619804	uncharacterized protein At3g15000%2C mitochondrial-like
1708	Ma01_g15500	1.35223	7.33252	16.3136	0.00382431	0.0549539	0.0776006	methylecgonone reductase-like
1709	Ma01_g15510	1.48778	7.51937	19.0267	0.00246799	0.0447805	0.0784065	methylecgonone reductase-like
1710	Ma01_g15530	-0.119036	-1.87008	0.0269339	0.873753	0.958854	0.128275	transcription repressor KAN1-like
1711	Ma01_g15540	0.562325	-2.68173	0.145064	0.713316	0.882221	0.508556
1712	Ma01_g15550	-1.08463	7.70708	14.5298	0.00525246	0.0656341	0.0653666	uncharacterized LOC103990949%2C transcript variant X2
1713	Ma01_g15560	-1.11903	3.86292	15.8538	0.00414019	0.0572066	0.0667524	extra-large guanine nucleotide-binding protein 3-like%2C transcript variant X1
1714	Ma01_g15580	0.329378	-1.92466	0.132995	0.724898	0.887834	0.251717	probable receptor protein kinase TMK1%2C transcript variant X1
1715	Ma01_g15590	2.29909	-2.24493	3.8381	0.0861625	0.309542	0.218355	uncharacterized LOC103994999
1716	Ma01_g15600	-0.179023	-2.72214	0.0171079	0.899199	0.969579	0.360431	cyclin-SDS-like
1717	Ma01_g15610	0.551944	0.584253	1.09512	0.326242	0.626038	0.155728
1718	Ma01_g15620	0.541326	2.75654	3.46999	0.0998984	0.333185	0.0666874
1719	Ma01_g15630	0.384604	1.87789	0.696554	0.428412	0.71151	0.138306
1720	Ma01_g15640	-0.656788	5.34099	2.37915	0.161938	0.431869	0.127594	NADH dehydrogenase [ubiquinone] iron-sulfur protein 1%2C mitochondrial-like
1721	Ma01_g15650	0.0292146	5.12506	0.00599625	0.940199	0.982563	0.102533	two-component response regulator ARR14-like%2C transcript variant X3
1722	Ma01_g15670	-0.21091	5.82663	0.135823	0.722131	0.886556	0.207927	nuclear pore complex protein Nup155
1723	Ma01_g15680	-0.307729	4.96201	0.872002	0.378008	0.671521	0.0835311	protein VAC14 homolog
1724	Ma01_g15690	0.445066	2.02981	0.986655	0.349952	0.647346	0.132351	condensin-2 complex subunit H2
1725	Ma01_g15700	2.15478	3.57197	33.7627	0.000416596	0.0199161	0.0852535	glutamine synthetase nodule isozyme-like
1726	Ma01_g15710	0.305957	4.39542	0.976477	0.35231	0.649079	0.07403	nudix hydrolase 17%2C mitochondrial
1727	Ma01_g15720	-0.290138	4.36439	0.352021	0.569532	0.805723	0.158105	rho GTPase-activating protein 7-like%2C transcript variant X1
1728	Ma01_g15730	-0.879038	4.17356	8.26235	0.0209183	0.141294	0.0749631	G-type lectin S-receptor-like serine/threonine-protein kinase At2g19130
1729	Ma01_g15740	-0.943541	2.39152	9.72265	0.0144591	0.114496	0.0734626	G-type lectin S-receptor-like serine/threonine-protein kinase At2g19130
1730	Ma01_g15750	2.83348	-3.28616	2.36283	0.168659	0.439448	0.256386
1731	Ma01_g15760	-0.47902	0.300875	1.08423	0.32851	0.627687	0.11279	rho GTPase-activating protein REN1-like
1732	Ma01_g15770	-1.02785	3.6869	11.7284	0.00917161	0.0890439	0.0736106	G-type lectin S-receptor-like serine/threonine-protein kinase At2g19130%2C transcript variant X1
1733	Ma01_g15780	-4.24087	-1.87255	16.5053	0.00370164	0.0540569	0.190286
1734	Ma01_g15790	-0.742286	6.03131	7.35002	0.0268732	0.162741	0.0659607	G-type lectin S-receptor-like serine/threonine-protein kinase At2g19130
1735	Ma01_g15800	-0.729328	-1.85006	1.10108	0.325007	0.625225	0.113302
1736	Ma01_g15810	-0.282318	3.37671	1.00458	0.345858	0.643914	0.0662925	homocysteine S-methyltransferase 1%2C transcript variant X1
1737	Ma01_g15820	-0.718824	5.26126	2.00011	0.195394	0.479178	0.170765	phosphatidylinositol 4-kinase alpha 1
1738	Ma01_g15830	0.824388	8.07643	5.52531	0.0469648	0.221091	0.0829967	50S ribosomal protein L15%2C chloroplastic
1739	Ma01_g15840	-0.155297	5.34695	0.386485	0.551633	0.79553	0.0571302	protein CASP%2C transcript variant X1
1740	Ma01_g15850	-0.295357	5.61627	0.590926	0.464377	0.737089	0.107614	serine/threonine-protein kinase prpf4B%2C transcript variant X4
1741	Ma01_g15870	0.262787	4.73079	0.296422	0.601131	0.826115	0.151232	pentatricopeptide repeat-containing protein At2g16880%2C transcript variant X1
1742	Ma01_g15880	-0.117032	5.01042	0.207915	0.660656	0.859858	0.0584354	peptidyl-prolyl cis-trans isomerase CYP65
1743	Ma01_g15890	-2.94541	-3.30069	2.8355	0.143895	0.404956	0.256386	uncharacterized LOC103994939
1744	Ma01_g15900	-6.09155	-2.0122	16.3641	0.00696556	0.0767398	0.319263	protein SHORT-ROOT 1-like
1745	Ma01_g15910	-0.136722	4.23407	0.311301	0.592308	0.821157	0.0541889	uncharacterized LOC103990665%2C transcript variant X3
1746	Ma01_g15920	0.951162	1.11388	2.59097	0.146544	0.408611	0.200106	ADP-ribosylation factor-like protein 8B
1747	Ma01_g15930	0.430529	6.79265	2.1663	0.179673	0.455878	0.0686335	40S ribosomal protein S3a {ECO:0000255|HAMAP-Rule:MF_03122}-like
1748	Ma01_g15940	1.94833	-2.84682	1.34548	0.279859	0.580049	0.476861	pollen-specific protein SF3-like
1749	Ma01_g15960	-1.4518	1.78079	6.74266	0.0320638	0.179853	0.20125	cysteine-rich and transmembrane domain-containing protein A-like
1750	Ma01_g15970	0.226604	3.10837	0.424877	0.532979	0.783547	0.0894973
1751	Ma01_g15980	0.112098	4.3258	0.228883	0.645288	0.851397	0.0505541	uncharacterized LOC103990602
1752	Ma01_g16000	-1.12959	-1.42518	1.80217	0.216677	0.506254	0.266811	cyclin-D2-1-like
1753	Ma01_g16010	6.10099	-1.81552	23.2995	0.0019719	0.0393019	0.126657	uncharacterized LOC103990595
1754	Ma01_g16020	-0.216744	6.66892	0.616521	0.4552	0.730161	0.06508	protein SEC13 homolog
1755	Ma01_g16030	0.894419	0.633013	3.36352	0.104397	0.34131	0.131064	UPF0496 protein 1-like
1756	Ma01_g16040	-0.656975	-1.28528	1.19527	0.306422	0.607597	0.106737
1757	Ma01_g16050	-0.445054	0.160923	0.691292	0.430091	0.712834	0.158724
1758	Ma01_g16060	-0.781634	-1.3652	1.39596	0.271679	0.57012	0.15641
1759	Ma01_g16080	-1.93487	-0.766772	8.58571	0.019215	0.13495	0.147629	deSI-like protein At4g17486%2C transcript variant X2
1760	Ma01_g16090	-0.277044	5.79898	1.18321	0.308712	0.609943	0.0595168	serine--tRNA ligase
1761	Ma01_g16100	0.262278	3.4807	0.970258	0.353763	0.650259	0.0601445	uncharacterized LOC103990495
1762	Ma01_g16110	-0.0183455	-2.7087	0.000256898	0.987609	0.994945	0.529287	transcription repressor OFP7-like
1763	Ma01_g16140	-2.3498	8.86649	35.5409	0.000351803	0.0185627	0.10078	putative polyol transporter 1
1764	Ma01_g16150	-2.81644	6.26746	32.5616	0.000468971	0.0206108	0.156934	polyol transporter 5-like
1765	Ma01_g16160	-0.69933	3.591	7.02072	0.0295426	0.171064	0.0608621	nogo-B receptor-like%2C transcript variant X3
1766	Ma01_g16170	-0.644122	-1.52552	0.865862	0.379608	0.672541	0.163945	CASP-like protein 2B1
1767	Ma01_g16190	1.06914	-2.55084	0.846415	0.384749	0.676533	0.222077
1768	Ma01_g16200	0.218952	5.81516	0.634236	0.44903	0.726381	0.0648709
1769	Ma01_g16210	-1.68134	4.63066	44.6669	0.00016303	0.0138263	0.0569761	probable serine/threonine-protein kinase WNK11
1770	Ma01_g16220	0.289129	0.889134	0.480529	0.508009	0.767007	0.102716	BTB/POZ domain-containing protein At5g48130
1771	Ma01_g16230	0.138931	7.54473	0.221525	0.650577	0.853869	0.0679299	uncharacterized LOC103990382%2C transcript variant X1
1772	Ma01_g16240	-0.483399	-0.649836	0.59084	0.464408	0.737089	0.180699	U-box domain-containing protein 4-like%2C transcript variant X2
1773	Ma01_g16260	0.671075	3.14112	3.54047	0.0970589	0.327904	0.0909459	putative MO25-like protein At5g47540
1774	Ma01_g16270	-0.332487	2.67266	0.953865	0.357638	0.654021	0.0875323	adenylosuccinate synthetase%2C chloroplastic-like
1775	Ma01_g16280	0.717002	4.35496	8.06762	0.0220367	0.145333	0.0545603	mitochondrial tRNA-specific 2-thiouridylase 1%2C transcript variant X2
1776	Ma01_g16290	-1.99039	-2.57101	3.40883	0.102451	0.337929	0.190505
1777	Ma01_g16300	-0.450017	5.71055	0.973016	0.353118	0.649767	0.142708	probable glucan 1%2C3-alpha-glucosidase
1778	Ma01_g16310	-0.176702	5.4506	0.464434	0.514999	0.772741	0.0602078	probable phenylalanine--tRNA ligase beta subunit
1779	Ma01_g16320	-0.806989	3.6044	2.72787	0.137619	0.396065	0.160912	zinc finger CCCH domain-containing protein 24-like
1780	Ma01_g16330	0.0951891	2.92814	0.0474553	0.833063	0.939782	0.131104	pentatricopeptide repeat-containing protein At1g06140%2C mitochondrial-like
1781	Ma01_g16340	0.378742	7.97658	1.66263	0.233647	0.525998	0.0649528	sulfite reductase [ferredoxin]%2C chloroplastic-like
1782	Ma01_g16350	-0.62144	1.85062	1.45839	0.26203	0.560467	0.174423	uncharacterized LOC103990250%2C transcript variant X1
1783	Ma01_g16360	-0.801078	6.77416	5.80252	0.0429016	0.211537	0.0855929	probable cellulose synthase A catalytic subunit 8 [UDP-forming]%2C transcript variant X3
1784	Ma01_g16370	-0.149415	-2.87927	0.0143787	0.907541	0.972478	0.207953	polygalacturonase-like
1785	Ma01_g16380	-0.100567	4.0959	0.14673	0.711762	0.88171	0.0594374	40S ribosomal protein S2-2-like%2C transcript variant X2
1786	Ma01_g16390	1.85142	-2.46042	2.61543	0.144894	0.406457	0.166205
1787	Ma01_g16400	-0.260611	5.96104	0.480569	0.507991	0.767007	0.103906	probable linoleate 9S-lipoxygenase 5
1788	Ma01_g16410	0.936982	-2.18765	0.642321	0.446261	0.724763	0.422348	pre-mRNA-splicing factor 18-like
1789	Ma01_g16420	-0.0984132	3.32376	0.0837456	0.779719	0.915523	0.0876794	uncharacterized LOC103990193
1790	Ma01_g16430	-0.106921	1.03522	0.0761557	0.789644	0.919543	0.0935762	amino-acid permease BAT1 homolog
1791	Ma01_g16440	0.082835	5.32486	0.125402	0.732496	0.891634	0.0520927	uncharacterized PKHD-type hydroxylase At1g22950-like%2C transcript variant X1
1792	Ma01_g16450	-0.165879	5.38284	0.413918	0.538176	0.786335	0.0596117	eukaryotic translation initiation factor 3 subunit J-A-like
1793	Ma01_g16460	-0.510271	3.13382	1.36162	0.277206	0.576786	0.13357
1794	Ma01_g16470	-0.209722	1.74456	0.343785	0.573988	0.808621	0.0900328	sulfhydryl oxidase 2-like%2C transcript variant X2
1795	Ma01_g16490	-0.712995	1.2002	2.57742	0.147469	0.40977	0.127075	putative uncharacterized protein DDB_G0271606
1796	Ma01_g16500	-0.0710992	5.32651	0.0778758	0.787349	0.919115	0.0584053
1797	Ma01_g16510	0.495021	-1.82399	0.541427	0.483074	0.749723	0.0992302	uncharacterized LOC103990102
1798	Ma01_g16520	-0.656084	-1.28084	0.431988	0.529659	0.781604	0.47214	uncharacterized LOC103990092
1799	Ma01_g16540	-0.917453	-0.825919	2.91478	0.126559	0.379449	0.100547	adenylate isopentenyltransferase-like
1800	Ma01_g16560	-0.0816617	3.07298	0.0774585	0.787904	0.919293	0.0695911	nicotinamide adenine dinucleotide transporter 1%2C chloroplastic-like
1801	Ma01_g16570	0.39175	-2.09056	0.159966	0.699764	0.87673	0.282958	uncharacterized LOC103990063
1802	Ma01_g16580	-2.41373	3.01216	52.7823	9.15391e-05	0.012071	0.0855393	probable serine/threonine-protein kinase At1g18390%2C transcript variant X1
1803	Ma01_g16590	-1.26021	-0.272592	6.37552	0.0358271	0.191471	0.116725	probable serine/threonine-protein kinase At1g18390
1804	Ma01_g16600	0.467693	1.77252	1.55936	0.247425	0.543727	0.0945737	probable receptor-like protein kinase At1g67000
1805	Ma01_g16610	-0.894612	-1.78704	1.52615	0.252099	0.548323	0.158537	kinesin-like protein NACK1
1806	Ma01_g16620	0.337949	4.99545	2.06002	0.189519	0.470429	0.0513188	protein PLASTID MOVEMENT IMPAIRED 2-like%2C transcript variant X2
1807	Ma01_g16630	0.0189523	0.443496	0.00183695	0.966875	0.988526	0.10589	E3 ubiquitin-protein ligase MBR2-like%2C transcript variant X3
1808	Ma01_g16640	1.0694	2.40451	4.84619	0.0592174	0.252158	0.148223
1809	Ma01_g16660	0.483583	1.1629	1.55863	0.247527	0.543727	0.0934591	histone-lysine N-methyltransferase ASHH3-like
1810	Ma01_g16670	0.243815	3.70921	0.126636	0.731243	0.891057	0.279388	pathogenesis-related protein PR-4-like
1811	Ma01_g16680	-0.392318	1.21223	0.976507	0.352303	0.649079	0.101914	magnesium transporter MRS2-I-like
1812	Ma01_g16690	-0.904159	-3.17817	0.362328	0.564055	0.802383	0.256386	exocyst complex component SEC15A-like
1813	Ma01_g16710	-1.41589	-3.09081	0.774629	0.404717	0.693372	0.256386	uncharacterized LOC103994813
1814	Ma01_g16730	-1.47676	-3.07866	1.09543	0.326176	0.626033	0.256386
1815	Ma01_g16760	-0.0377698	3.34776	0.0126998	0.913079	0.973974	0.0855622	F-box/kelch-repeat protein OR23-like
1816	Ma01_g16770	-0.044741	4.19212	0.0105794	0.920635	0.976813	0.12933	BEL1-like homeodomain protein 7%2C transcript variant X1
1817	Ma01_g16780	-0.0187934	6.17715	0.00438785	0.948829	0.984185	0.0680794	NADH dehydrogenase [ubiquinone] flavoprotein 1%2C mitochondrial-like
1818	Ma01_g16790	-1.1314	0.938383	5.36068	0.049612	0.228565	0.144733
1819	Ma01_g16800	-0.936156	3.66796	8.47778	0.0197633	0.13723	0.081012
1820	Ma01_g16810	-0.886866	5.65591	8.82922	0.0180468	0.130629	0.0741043
1821	Ma01_g16820	-2.51515	1.68661	32.717	0.000461745	0.0205148	0.124323
1822	Ma01_g16840	-0.432365	5.47504	2.16671	0.179636	0.455862	0.0718048	keratin%2C type I cytoskeletal 10-like
1823	Ma01_g16850	0.477098	1.62495	1.92959	0.202634	0.488321	0.0793831	pentatricopeptide repeat-containing protein At1g77405
1824	Ma01_g16860	-0.229808	5.85848	0.674542	0.435509	0.717036	0.0673455	probable pyridoxal biosynthesis protein PDX1,1
1825	Ma01_g16870	-0.0753754	3.73252	0.0540179	0.82211	0.935813	0.0809257	phosphoenolpyruvate/phosphate translocator 1%2C chloroplastic-like
1826	Ma01_g16880	-0.222983	4.63586	0.163438	0.696714	0.875101	0.193726	uncharacterized LOC103997613
1827	Ma01_g16890	-0.758992	4.2462	5.22511	0.0519366	0.23427	0.0848659	U3 small nucleolar ribonucleoprotein protein MPP10
1828	Ma01_g16900	0.593686	4.62021	2.1047	0.185292	0.464394	0.113358	uncharacterized LOC103997595
1829	Ma01_g16920	-0.477272	0.891663	0.423372	0.533687	0.784127	0.328016	pentatricopeptide repeat-containing protein At2g13600-like
1830	Ma01_g16930	-1.81161	-1.93876	3.02848	0.1204	0.369318	0.34793	high affinity nitrate transporter 2,5-like
1831	Ma01_g16950	-0.475311	3.70659	3.10124	0.116665	0.36425	0.0625209	AP-1 complex subunit mu-2-like%2C transcript variant X2
1832	Ma01_g16980	-0.911125	-3.17958	0.372953	0.558523	0.798815	0.256386
1833	Ma01_g16990	0.376451	5.63077	0.621658	0.453396	0.729158	0.149025	uncharacterized LOC103997530
1834	Ma01_g17000	-0.264204	5.0377	0.47697	0.509539	0.76822	0.105749	nucleolar GTP-binding protein 1-like%2C transcript variant X1
1835	Ma01_g17020	-2.48377	3.09259	39.4343	0.000248751	0.0160283	0.109088	ocs element-binding factor 1-like
1836	Ma01_g17030	-3.22639	2.07615	37.773	0.000287335	0.0169647	0.166377	uncharacterized LOC103997494
1837	Ma01_g17040	0.456361	8.4202	1.82047	0.214579	0.504402	0.0781727	bifunctional nuclease 2-like%2C transcript variant X2
1838	Ma01_g17050	-1.08986	6.09824	19.2077	0.00240094	0.0440202	0.0582339	phosphatidylinositol/phosphatidylcholine transfer protein SFH6-like%2C transcript variant X1
1839	Ma01_g17060	-2.40766	-1.8092	6.98991	0.0298092	0.172192	0.293597	salicylate carboxymethyltransferase-like%2C transcript variant X1
1840	Ma01_g17080	1.35121	2.02401	8.21579	0.021179	0.142263	0.134984	bidirectional sugar transporter SWEET2a-like%2C transcript variant X1
1841	Ma01_g17090	0.601296	6.37641	3.9879	0.0812766	0.298749	0.0718585	carboxymethylenebutenolidase homolog
1842	Ma01_g17110	0.97014	2.72788	7.21439	0.027934	0.16628	0.0909464	uncharacterized LOC103997384
1843	Ma01_g17120	2.57544	-2.10236	2.56887	0.148056	0.410789	0.894287
1844	Ma01_g17130	-1.66825	0.45761	5.45296	0.0481054	0.224075	0.298829	somatic embryogenesis receptor kinase 2-like
1845	Ma01_g17140	-2.00163	-0.0426098	8.65009	0.0188971	0.133631	0.259144	proline-rich receptor-like protein kinase PERK8%2C transcript variant X2
1846	Ma01_g17150	0.285639	5.83242	1.22654	0.300597	0.600806	0.0595222	uncharacterized LOC103997335
1847	Ma01_g17160	0.662531	-3.17835	0.150258	0.708505	0.880365	0.256386	probable calcium-binding protein CML14
1848	Ma01_g17180	-0.353105	3.24004	1.91583	0.204089	0.49	0.0578033	probable transmembrane ascorbate ferrireductase 2
1849	Ma01_g17190	-1.77026	3.82726	17.9951	0.00289856	0.047561	0.122936
1850	Ma01_g17200	0.271268	2.93296	0.646484	0.444847	0.723864	0.085109	uncharacterized LOC103997286
1851	Ma01_g17210	0.911837	7.24647	5.9701	0.0406614	0.205252	0.0947091	ATP synthase delta chain%2C chloroplastic-like%2C transcript variant X3
1852	Ma01_g17220	0.19702	1.16728	0.107234	0.751808	0.90138	0.222335	syntaxin-related protein KNOLLE
1853	Ma01_g17230	-1.30641	4.26893	6.76997	0.0318043	0.178904	0.167024
1854	Ma01_g17240	0.795262	1.33955	4.83303	0.059493	0.252652	0.0822847	uncharacterized protein C24B11,05-like%2C transcript variant X2
1855	Ma01_g17250	-2.67731	-2.23028	4.86266	0.0588746	0.251101	0.316985	uncharacterized LOC103997203
1856	Ma01_g17260	-2.05612	0.246281	12.6424	0.00757818	0.0805659	0.181888
1857	Ma01_g17270	-2.20448	-0.26565	15.5402	0.00437451	0.0588748	0.144652	retinitis pigmentosa 1-like 1 protein%2C transcript variant X1
1858	Ma01_g17280	-0.460127	6.86654	2.44726	0.156761	0.424531	0.0709954	translocation protein SEC63 homolog%2C transcript variant X1
1859	Ma01_g17290	0.461575	6.9298	2.70549	0.139028	0.398329	0.0643395
1860	Ma01_g17300	2.1205	3.96683	11.7906	0.00905048	0.0885614	0.201887	uncharacterized LOC103997129
1861	Ma01_g17310	-0.559084	1.1659	0.608179	0.458156	0.732695	0.316125	ABC transporter B family member 4-like
1862	Ma01_g17320	-1.0733	3.47646	14.0863	0.00570746	0.0685932	0.0688144	3'-N-debenzoyl-2'-deoxytaxol N-benzoyltransferase-like
1863	Ma01_g17350	-1.45373	2.68935	17.4041	0.00318802	0.0497878	0.0912834	10-deacetylbaccatin III 10-O-acetyltransferase-like
1864	Ma01_g17400	0.277587	4.06613	0.40653	0.541736	0.788555	0.127639	CBL-interacting protein kinase 1-like
1865	Ma01_g17420	0.27888	5.99512	0.815777	0.393074	0.683931	0.0758179	ubiquitin-40S ribosomal protein S27a
1866	Ma01_g17430	-0.612501	4.96914	3.57562	0.0956822	0.326268	0.0819459	uncharacterized LOC103997078
1867	Ma01_g17440	0.289984	5.82012	0.89503	0.372099	0.666619	0.0750606	Golgi apparatus membrane protein-like protein ECHIDNA%2C transcript variant X2
1868	Ma01_g17450	-0.176964	-2.19118	0.0280131	0.871275	0.957794	0.277291	myb-related protein 305-like
1869	Ma01_g17460	-0.443803	0.786886	0.812974	0.39385	0.684561	0.147478	uncharacterized LOC103997046
1870	Ma01_g17470	-2.01669	-2.0212	6.68668	0.0326039	0.181718	0.148748	AP2-like ethylene-responsive transcription factor AIL7
1871	Ma01_g17480	-0.0336121	4.12864	0.0128063	0.912717	0.973916	0.070715	uncharacterized LOC103997027
1872	Ma01_g17490	0.998314	4.21151	16.1873	0.00390795	0.0554599	0.0525162	uncharacterized LOC103997004%2C transcript variant X2
1873	Ma01_g17500	0.0371421	5.49651	0.0101015	0.922442	0.977219	0.0997741	uncharacterized LOC103996982%2C transcript variant X2
1874	Ma01_g17510	-0.975288	-2.31948	0.904858	0.36962	0.664901	0.208532	ATP-citrate synthase beta chain protein 1
1875	Ma01_g17520	0.00758148	6.0603	0.000957215	0.976084	0.990968	0.0561689	DEAD-box ATP-dependent RNA helicase 24-like
1876	Ma01_g17530	0.11936	4.61344	0.213999	0.656102	0.857051	0.0577883	RNA polymerase II-associated protein 3%2C transcript variant X4
1877	Ma01_g17540	-0.0954832	5.57674	0.118805	0.739314	0.894772	0.0658848	histone-lysine N-methyltransferase EZ3%2C transcript variant X1
1878	Ma01_g17550	1.06952	0.629304	2.75815	0.135743	0.393231	0.221993	outer envelope pore protein 16-2%2C chloroplastic
1879	Ma01_g17560	-0.545156	-2.79239	0.199919	0.666768	0.862167	0.235296
1880	Ma01_g17570	-1.36479	-2.80521	1.13135	0.318856	0.620142	0.229049	uncharacterized LOC103997878
1881	Ma01_g17580	-1.40402	-2.51148	2.33388	0.165506	0.437545	0.175066	uncharacterized LOC103996892
1882	Ma01_g17590	-3.61014	-2.25149	7.58588	0.0251472	0.15606	0.390959	uncharacterized LOC103996881
1883	Ma01_g17600	-4.34241	-1.81689	11.0255	0.0106927	0.0970368	0.479409	uncharacterized LOC103996876
1884	Ma01_g17610	1.0478	-2.54298	1.08828	0.327664	0.627149	0.184203
1885	Ma01_g17620	-0.737197	2.46989	2.32971	0.16584	0.437545	0.157436	GDSL esterase/lipase At1g28570-like
1886	Ma01_g17630	1.52692	-2.60375	1.62607	0.2384	0.532174	0.187509	DNA primase small subunit
1887	Ma01_g17640	-0.527249	0.215747	1.34253	0.280348	0.58049	0.109036	putative glycosyltransferase 2%2C transcript variant X2
1888	Ma01_g17650	-0.530968	-1.92281	0.361494	0.564495	0.80268	0.2401	dnaJ homolog subfamily C member 14-like
1889	Ma01_g17660	-1.59259	-2.70585	1.53361	0.251038	0.547194	0.331131	60S ribosomal protein L19-2-like
1890	Ma01_g17670	0.92673	0.538123	2.36343	0.163165	0.433977	0.196982	RING-H2 finger protein ATL2-like
1891	Ma01_g17680	0.727005	-0.556582	1.39149	0.27239	0.570811	0.16651
1892	Ma01_g17690	0.0985709	-0.190684	0.00971319	0.923941	0.977993	0.555053	exopolygalacturonase-like
1893	Ma01_g17700	-2.59124	-0.399416	9.88311	0.0139134	0.112186	0.229199	uncharacterized LOC103996818
1894	Ma01_g17710	-0.143215	3.90853	0.349653	0.570806	0.806642	0.0534874	heptahelical transmembrane protein ADIPOR2-like%2C transcript variant X1
1895	Ma01_g17720	-0.442721	5.33555	3.28832	0.107734	0.347507	0.0557851	peter Pan-like protein
1896	Ma01_g17730	1.41526	5.51577	8.02319	0.0223024	0.14634	0.150178	uncharacterized LOC103996780%2C transcript variant X1
1897	Ma01_g17740	0.795167	-2.61761	0.411521	0.539326	0.787197	0.282844	inactive protein RESTRICTED TEV MOVEMENT 2-like
1898	Ma01_g17750	-0.560991	-1.22144	0.679938	0.433752	0.715775	0.166139
1899	Ma01_g17800	-0.0439075	4.96094	0.0378441	0.850657	0.9485	0.0491502	protein AIR1-like%2C transcript variant X2
1900	Ma01_g17810	-0.0380168	0.833186	0.00765796	0.93244	0.980253	0.112426	uncharacterized LOC103996729%2C transcript variant X2
1901	Ma01_g17820	0.0597481	1.09274	0.0220936	0.885555	0.963866	0.101688	uncharacterized LOC103996715%2C transcript variant X2
1902	Ma01_g17830	-0.00802451	3.37928	0.000700899	0.979534	0.991933	0.07344	uncharacterized LOC103996705
1903	Ma01_g17840	1.4112	4.0724	29.2394	0.000663774	0.0239417	0.0550175	uncharacterized protein At1g01500-like%2C transcript variant X3
1904	Ma01_g17850	0.0221822	2.17907	0.00346534	0.954517	0.984457	0.100731	uncharacterized LOC103996668%2C transcript variant X2
1905	Ma01_g17860	0.47528	2.19227	1.54921	0.248841	0.544972	0.10153	uncharacterized LOC103996646%2C transcript variant X3
1906	Ma01_g17870	-0.194979	3.66768	0.338729	0.57676	0.810629	0.0857226	uncharacterized LOC103996638
1907	Ma01_g17880	-0.247792	5.74582	1.0563	0.334441	0.633797	0.0553878	putative G3BP-like protein%2C transcript variant X3
1908	Ma01_g17900	0.369287	4.14832	1.1983	0.305849	0.606865	0.0840668	COBRA-like protein 1
1909	Ma01_g17920	0.569065	7.04797	3.49787	0.0987624	0.331013	0.0714016	glutaredoxin-like
1910	Ma01_g17940	0.135554	4.63105	0.328762	0.582308	0.814474	0.0513545	protein UXT homolog
1911	Ma01_g17950	0.252963	3.71817	0.561276	0.475419	0.744856	0.0851134	signal peptide peptidase 2-like%2C transcript variant X3
1912	Ma01_g17960	0.110548	7.46352	0.0912619	0.770364	0.911408	0.0948792	uncharacterized LOC103996539
1913	Ma01_g17970	4.28845	-2.85443	8.2001	0.024532	0.153878	0.15966
1914	Ma01_g17980	2.05739	0.830686	20.4807	0.00198859	0.0394261	0.10416	uncharacterized protein DDB_G0271670-like
1915	Ma01_g17990	-0.316696	7.87321	1.03362	0.339374	0.638779	0.0733107	geranylgeranyl pyrophosphate synthase 7%2C chloroplastic-like
1916	Ma01_g18000	4.04395	-2.94988	3.81935	0.0920893	0.320616	0.409982
1917	Ma01_g18010	0.388727	2.85076	1.37865	0.274445	0.573458	0.0820265	putative yippee-like protein Os10g0369500
1918	Ma01_g18020	2.69132	-2.52979	5.29378	0.050742	0.231408	0.146851	probable linoleate 9S-lipoxygenase 5
1919	Ma01_g18040	1.63301	-2.94762	1.06529	0.332514	0.631755	0.279868	probable linoleate 9S-lipoxygenase 5
1920	Ma01_g18060	0.940535	6.08496	7.98378	0.0225415	0.14713	0.0817205	linoleate 9S-lipoxygenase A-like
1921	Ma01_g18080	-1.84457	-2.98556	1.97361	0.198072	0.482523	0.194114	uncharacterized LOC103974526
1922	Ma01_g18090	0.251566	1.74251	0.360296	0.565127	0.803129	0.117275
1923	Ma01_g18100	0.22953	3.40447	0.373248	0.558371	0.798815	0.101221
1924	Ma01_g18110	0.44269	4.39266	3.46157	0.100245	0.333723	0.051013	RNA-binding protein Nova-2-like%2C transcript variant X1
1925	Ma01_g18120	-0.414202	5.54492	0.427759	0.531628	0.782841	0.249309	ATP-dependent helicase BRM-like
1926	Ma01_g18130	0.473014	-0.676977	0.348423	0.57147	0.807093	0.320129
1927	Ma01_g18140	-1.29915	-2.16022	1.66772	0.232996	0.52493	0.237025	lysM domain receptor-like kinase 3
1928	Ma01_g18150	0.0241748	6.58323	0.00704448	0.935195	0.980722	0.0687189	uncharacterized LOC103996459%2C transcript variant X3
1929	Ma01_g18160	-0.103483	-1.98357	0.0158212	0.90304	0.971326	0.173224	uncharacterized LOC103997819
1930	Ma01_g18170	1.38009	1.44751	7.86261	0.0232972	0.149893	0.141835
1931	Ma01_g18190	-0.46204	6.17216	2.66789	0.141438	0.403061	0.0685668	U-box domain-containing protein 12-like
1932	Ma01_g18210	-0.283018	-1.2103	0.1349	0.723031	0.887043	0.25424	shugoshin-1-like%2C transcript variant X2
1933	Ma01_g18220	3.30087	8.81164	51.0728	0.000102672	0.0121721	0.10345	CBS domain-containing protein CBSX1%2C chloroplastic-like
1934	Ma01_g18230	0.714308	4.55542	7.58694	0.0251398	0.156058	0.056715	uncharacterized LOC103996367%2C transcript variant X6
1935	Ma01_g18240	-1.25162	2.93192	6.63454	0.0331175	0.183184	0.160083	uncharacterized LOC103996359
1936	Ma01_g18260	-0.637506	6.26478	2.20382	0.176363	0.451195	0.129736	beta-adaptin-like protein C
1937	Ma01_g18280	0.699245	1.71326	2.06353	0.189182	0.470104	0.149009	F-box/kelch-repeat protein At3g24760-like
1938	Ma01_g18290	0.548704	2.77118	2.98841	0.122525	0.373119	0.0761461	hydroxyethylthiazole kinase%2C transcript variant X1
1939	Ma01_g18300	-0.2064	6.50919	0.15157	0.707304	0.879967	0.181194	COPII coat assembly protein SEC16-like%2C transcript variant X2
1940	Ma01_g18310	-0.400834	-0.00400218	0.574139	0.470572	0.741518	0.14605	zinc finger protein ZAT1-like
1941	Ma01_g18320	0.32452	0.9497	0.60399	0.459653	0.733493	0.105557
1942	Ma01_g18330	1.91979	1.74158	6.76509	0.0318505	0.179006	0.285064	trihelix transcription factor GTL1-like
1943	Ma01_g18340	0.384866	1.31901	0.287297	0.606687	0.828785	0.301162
1944	Ma01_g18350	0.20915	0.946024	0.143313	0.714961	0.882743	0.183784
1945	Ma01_g18360	0.0718862	4.01882	0.026121	0.875654	0.959857	0.13384	probable receptor-like protein kinase At5g24010
1946	Ma01_g18380	0.463323	6.04333	3.19122	0.112253	0.356186	0.0594552	MADS-box transcription factor 50-like
1947	Ma01_g18390	0.725291	-3.17903	0.227353	0.646379	0.851397	0.256386	MADS-box transcription factor 6-like
1948	Ma01_g18400	-1.98687	-0.889646	4.84324	0.059279	0.252214	0.324635	reticuline oxidase-like
1949	Ma01_g18410	0.892299	6.30097	12.5722	0.00768746	0.0811767	0.0558888	protein TRIGALACTOSYLDIACYLGLYCEROL 4%2C chloroplastic%2C transcript variant X2
1950	Ma01_g18420	-0.666739	3.53841	4.36491	0.0704711	0.276498	0.0802464	haloacid dehalogenase-like hydrolase domain-containing protein Sgpp
1951	Ma01_g18430	4.81776	-2.60657	9.39721	0.0184585	0.131943	0.20109	putative invertase inhibitor
1952	Ma01_g18440	0.0304201	4.60769	0.00948108	0.924852	0.978099	0.0760133	MND1-interacting protein 1
1953	Ma01_g18450	0.711146	7.58874	3.52036	0.0978586	0.329111	0.0970402	uncharacterized LOC103996182%2C transcript variant X2
1954	Ma01_g18460	-3.25171	-2.45131	8.19954	0.021271	0.142623	0.173717	WEB family protein At5g16730%2C chloroplastic-like
1955	Ma01_g18500	-2.14247	2.40595	8.45283	0.0198929	0.137761	0.331061	cellulose synthase-like protein D2
1956	Ma01_g18510	0.137554	4.85237	0.181431	0.681492	0.868673	0.0796357	putative acyl-activating enzyme 19%2C transcript variant X1
1957	Ma01_g18520	-0.729802	5.85868	3.40544	0.102595	0.338123	0.11406	extra-large guanine nucleotide-binding protein 3-like%2C transcript variant X1
1958	Ma01_g18530	0.760412	3.07823	6.08564	0.0392033	0.201112	0.0724124	uncharacterized LOC103996119
1959	Ma01_g18550	0.271152	6.32762	0.729419	0.418168	0.703153	0.0786301	uncharacterized LOC103996104
1960	Ma01_g18560	-0.0643235	5.05728	0.0575263	0.816544	0.933382	0.0620194	uncharacterized LOC103996097
1961	Ma01_g18570	-0.149331	2.92792	0.129508	0.728355	0.889067	0.121508	uncharacterized membrane protein At1g75140-like
1962	Ma01_g18580	1.31311	0.59301	8.23492	0.0210714	0.141892	0.106259	growth-regulating factor 5-like
1963	Ma01_g18590	-0.140397	3.51997	0.146678	0.71181	0.88171	0.0985414	MOB kinase activator-like 1
1964	Ma01_g18600	0.0265922	4.04227	0.0123909	0.914138	0.97423	0.0521591	uncharacterized LOC103996060
1965	Ma01_g18610	-0.0657148	2.70239	0.0383904	0.849598	0.947916	0.0853768
1966	Ma01_g18620	-0.101196	2.08025	0.101881	0.757845	0.904834	0.0755826
1967	Ma01_g18630	-0.921596	5.29011	5.9366	0.0410972	0.206646	0.10544	F-box/kelch-repeat protein SKIP25-like
1968	Ma01_g18640	1.92358	-2.10628	4.00078	0.0808733	0.297879	0.210952	uncharacterized LOC103997735
1969	Ma01_g18650	0.0239455	5.22089	0.00792108	0.931292	0.980253	0.0624001	uncharacterized zinc finger CCHC domain-containing protein At4g19190
1970	Ma01_g18670	-0.165261	6.49154	0.217631	0.653421	0.85569	0.0937729	protein starmaker
1971	Ma01_g18680	-0.509543	4.95917	3.72891	0.0899662	0.317464	0.0611537	serine/threonine-protein kinase HT1-like
1972	Ma01_g18700	-0.733972	-2.71706	0.372066	0.55898	0.799114	0.247031	cation transport regulator-like protein 2
1973	Ma01_g18710	2.53904	-1.42333	6.86083	0.0309602	0.176017	0.299965
1974	Ma01_g18720	2.29152	2.63886	44.2151	0.000168794	0.0138539	0.0751033	uncharacterized LOC103996015
1975	Ma01_g18730	1.36337	0.201745	1.97965	0.197457	0.481973	0.498385	auxin-induced protein 6B-like
1976	Ma01_g18740	0.915428	-0.263483	0.993186	0.348451	0.646089	0.454598	sodium transporter HKT1-like%2C transcript variant X2
1977	Ma01_g18750	-1.75392	-2.99071	1.14546	0.316048	0.617395	0.417943	cation transporter HKT8-like
1978	Ma01_g18760	-0.53505	3.26033	3.52749	0.0975739	0.328786	0.0676359	basic leucine zipper 9-like%2C transcript variant X1
1979	Ma01_g18770	-0.0724881	5.21714	0.0400407	0.846446	0.946301	0.0965137	pumilio homolog 5-like
1980	Ma01_g18780	0.0665266	4.58709	0.0345628	0.857191	0.951272	0.0933873	DNA ligase 4%2C transcript variant X2
1981	Ma01_g18790	0.556144	5.28126	1.3218	0.283819	0.584343	0.150305	F-box/kelch-repeat protein At1g51550
1982	Ma01_g18800	-0.157674	0.746271	0.159885	0.699835	0.87673	0.0904645	uncharacterized membrane protein At1g16860-like%2C transcript variant X3
1983	Ma01_g18810	0.329726	4.78753	0.945925	0.359538	0.655661	0.0848566	calcium-transporting ATPase 8%2C plasma membrane-type%2C transcript variant X2
1984	Ma01_g18820	1.74421	-0.660403	8.6583	0.018857	0.133522	0.122419	plant intracellular Ras-group-related LRR protein 1-like
1985	Ma01_g18830	-1.70725	4.87588	34.8993	0.000373617	0.0187799	0.069052	probable WRKY transcription factor 17
1986	Ma01_g18840	0.296955	1.88354	0.614013	0.456085	0.731117	0.098532
1987	Ma01_g18850	0.110915	3.78527	0.114038	0.744374	0.897981	0.0821531	uncharacterized aarF domain-containing protein kinase At1g79600%2C chloroplastic%2C transcript variant X3
1988	Ma01_g18860	-1.26738	0.603476	5.95463	0.0408619	0.205845	0.155411	glutaredoxin-C8-like
1989	Ma01_g18870	-0.299714	3.5299	0.611462	0.456989	0.731935	0.106866	villin-4-like%2C transcript variant X2
1990	Ma01_g18890	-0.0474385	1.24555	0.0146256	0.906755	0.972473	0.0997138	uncharacterized LOC103997687
1991	Ma01_g18900	-0.31123	6.70745	1.43199	0.266049	0.564923	0.0601063	E3 ubiquitin-protein ligase MBR2-like%2C transcript variant X3
1992	Ma01_g18910	-0.350422	5.30149	1.57343	0.245482	0.541136	0.0665204	putative glucose-6-phosphate 1-epimerase
1993	Ma01_g18920	-0.668366	4.0893	3.1286	0.1153	0.362019	0.104595	NADPH--cytochrome P450 reductase-like
1994	Ma01_g18930	0.232454	4.91066	0.787122	0.401124	0.690276	0.0590428	4-coumarate--CoA ligase 1-like
1995	Ma01_g18940	0.301851	5.61747	1.24748	0.296787	0.597569	0.062949	uncharacterized LOC103995757%2C transcript variant X1
1996	Ma01_g18950	-0.0445607	4.45761	0.0354384	0.855417	0.950594	0.0516236	probable RNA polymerase II transcription factor B subunit 1-1
1997	Ma01_g18960	0.697585	6.52663	2.92438	0.126024	0.379012	0.113045
1998	Ma01_g18970	0.260676	2.49656	0.799767	0.39754	0.688087	0.066888
[truncated: 27,759 more rows]
