# Supplementary material for: Transcriptome Profiling of the Resistance Response of Musa acuminata subsp. burmannicoides, var. Calcutta 4 to Pseudocercospora musae
Source: Int J Mol Sci. 2022 Nov 5;23(21):13589. doi: 10.3390/ijms232113589 (PMC9657955; doi:10.3390/ijms232113589)
Supplement: Supplementary file 1 [file ijms-23-13589-s001.zip › SUPP_TABLE_S2_DEGS.xlsx]

## Sheet: All DEGs
Table S2: Differentially expressed genes identified in Musa acuminata Calcutta 4 during interaction with Pseudocercopora musae at 3 days after inoculation.
	Gene ID	logFC	FDR	Annotation
1	Ma06_g10880	8.82741	0.00937154	Piriformospora indica-insensitive protein 2-like
2	Ma03_g32990	8.34928	0.0298324	Plant-specific domain TIGR01615 family protein, expressed
3	Ma05_g07370	7.4336	0.0314313	Thioredoxin-like 1-2, chloroplastic
4	Ma10_g21310	7.32227	0.041555	DUF4005 domain-containing protein
5	Ma07_g10900	7.17223	0.047561	Transcription factor bHLH149-like
6	Ma06_g16670	7.01843	0.0311036	Mannose-specific lectin-like
7	Ma09_g23450	6.83014	0.0213698	Transcription factor bHLH35-like
8	Ma04_g02550	6.82151	0.0140023	G-type lectin S-receptor-like serine/threonine-protein kinase At5g24080
9	Ma02_g00950	6.42644	0.029538	Homeobox protein knotted-1-like 1
10	Ma09_g25980	6.41145	0.0337179	Jacalin-related lectin 35-like
11	Ma01_g00460	6.25695	0.0418629	Putative cold-regulated protein
12	Ma03_g15990	6.1235	0.0403642	Type I inositol 1, 4, 5-trisphosphate 5-phosphatase 11
13	Ma05_g29180	6.10796	0.0359578	Conserved hypothetical protein
14	Ma01_g16010	6.10099	0.0393019	Putative expressed protein
15	Ma01_g09910	6.04193	0.0415992	SSG1_IPOBA Granule-bound starch synthase 1, chloroplastic amyloplastic
16	Ma08_g34500	6.03715	0.00952411	Thiosulfate sulfurtransferase 16, chloroplastic-like
17	Ma05_g11470	5.86228	0.0494326	Probable L-type lectin-domain containing receptor kinase
18	Ma04_g14490	5.76092	0.0229951	Omega-hydroxypalmitate O-feruloyl transferase-like
19	Ma10_g07930	5.60749	0.0222471	DUF3700 domain-containing protein
20	Ma08_g29360	5.55801	0.00873292	Conserved hypothetical protein
21	Ma09_g13800	5.38594	0.0127883	Ketoacyl_synth_N domain-containing protein
22	Ma06_g29330	5.36512	0.0199193	Conserved hypothetical protein
23	Ma11_g07490	5.32595	0.012284	Reticuline oxidase-like
24	Ma07_g21820	5.25382	0.0208624	Anthranilate O-methyltransferase 3-like
25	Ma05_g09330	5.22836	0.0256267	Bowman-Birk type proteinase inhibitor-like
26	Ma06_g17460	5.18441	0.0303814	Conserved hypothetical protein
27	Ma10_g16880	5.11304	0.0337593	Dirigent protein 21-like
28	Ma08_g02220	4.90264	0.00937154	Putative expressed protein
29	Ma08_g22250	4.85946	0.00873292	Thioredoxin-like 1-2, chloroplastic
30	Ma11_g11950	4.84322	0.0425313	Transcription factor bHLH75-like
31	Ma08_g14610	4.79309	0.0244567	Transcription factor BEE 3-like
32	Ma10_g27570	4.74073	0.0243103	Acid phosphatase 1-like
33	Ma08_g29350	4.7247	0.0127883	Putative E3 ubiquitin-protein ligase XBAT33
34	Ma04_g08120	4.70203	0.0317884	DOG1 domain-containing protein
35	Ma06_g18110	4.68248	0.0121159	Nuclear transcription factor Y subunit C-4-like
36	Ma08_g26910	4.67859	0.0139811	Conserved hypothetical protein
37	Ma08_g22530	4.58521	0.00873292	EID1-like F-box protein 3
38	Ma08_g20280	4.58484	0.00873292	Horcolin
39	Ma05_g23650	4.55494	0.039162	Putative expressed protein
40	Ma07_g03980	4.54605	0.0141716	Zeaxanthin epoxidase, chloroplastic-like
41	Ma04_g24510	4.54289	0.0127883	3-Ketoacyl- synthase 11
42	Ma07_g19870	4.53629	0.0261086	Classical arabinogalactan protein 1-like
43	Ma11_g20360	4.52455	0.00873292	Probable protein phosphatase 2C 68
44	Ma05_g00970	4.42812	0.0393019	Putative Auxin-induced protein
45	Ma07_g27950	4.40183	0.0357111	Isoflavone 2'-hydroxylase-like
46	Ma07_g09150	4.38685	0.0140023	Zinc finger CCCH domain-containing protein 2-like
47	Ma01_g12890	4.38397	0.0138539	PM1_SOYBN 18 kDa seed maturation
48	Ma01_g02630	4.37384	0.0483737	Endochitinase-like
49	Ma08_g12880	4.36937	0.00961392	Probable protein phosphatase 2C 37
50	Ma04_g39420	4.34181	0.0165105	Cytochrome P450 85A1-like
51	Ma09_g28610	4.29655	0.0475957	Protein ALUMINUM SENSITIVE 3-like
52	Ma08_g34370	4.26833	0.0461914	Probable ubiquitin-conjugating enzyme E2 23
53	Ma03_g15420	4.24209	0.0179103	Cytochrome P450 71A1-like
54	Ma02_g19340	4.23952	0.0225912	Putative Elongator complex protein 3
55	Ma04_g21650	4.23952	0.0093836	Miraculin
56	Ma01_g09200	4.22295	0.0140023	Protein ECERIFERUM 3-like
57	Ma02_g18510	4.20311	0.0146317	GATA transcription factor 21-like
58	Ma03_g31600	4.1971	0.0187317	Ninja-family protein 6-like
59	Ma06_g26900	4.18281	0.0257197	Probable WRKY transcription factor 70
60	Ma02_g05100	4.17168	0.016153	BRASSINOSTEROID INSENSITIVE 1-associated receptor kinase 1-like
61	Ma05_g20740	4.12131	0.0384921	MYB family transcription factor, Putative, expressed
62	Ma05_g19810	4.1134	0.00873292	Photosystem II repair protein PSB27-H1, chloroplastic-like
63	Ma10_g30220	4.11035	0.0158839	Zinc-finger homeodomain protein 2-like
64	Ma01_g14490	4.10229	0.019863	18.5 kDa class I heat shock protein
65	Ma10_g27880	4.06841	0.00961392	Zinc finger CCCH domain-containing protein 2-like
66	Ma08_g14960	4.06537	0.0146944	NAC domain-containing protein
67	Ma07_g24240	4.06073	0.0314169	Plant-specific domain TIGR01615 family protein, expressed
68	Ma09_g28960	4.05152	0.0299697	Expansin-A7-like
69	Ma02_g18170	4.03237	0.0463949	Glycerol-3-phosphate acyltransferase 5-like
70	Ma00_g04650	3.99706	0.0093836	SNF1-related protein kinase regulatory subunit beta-1-like
71	Ma07_g17610	3.98819	0.0309224	Conserved hypothetical protein
72	Ma02_g21880	3.9849	0.0138263	Conserved hypothetical protein
73	Ma05_g14980	3.94402	0.0300017	Probable 1-deoxy-D-xylulose-5-phosphate synthase 2, chloroplastic
74	Ma03_g26420	3.93257	0.0201492	Putative protein STRUBBELIG-RECEPTOR FAMILY 8
75	Ma06_g27560	3.9214	0.0222925	Carboxyvinyl-carboxyphosphonate phosphorylmutase, chloroplastic-like
76	Ma10_g21940	3.88175	0.012284	Reticulon-like protein B2
77	Ma05_g26760	3.87931	0.0249541	23 kDa jasmonate-induced protein-like
78	Ma04_g37350	3.86042	0.00873292	Putative GATA transcription factor 22
79	Ma05_g12160	3.84846	0.0309955	Putative Kinesin-like protein
80	Ma07_g19000	3.8239	0.0139635	Chaperone protein dnaj 11, chloroplastic-like
81	Ma08_g20300	3.82111	0.0109176	Jacalin-related lectin 19
82	Ma08_g00450	3.81885	0.029538	Putative expressed protein
83	Ma04_g17200	3.79137	0.0344389	Non-specific lipid-transfer protein 1-like
84	Ma03_g12480	3.78581	0.0395392	Protein ODORANT1-like
85	Ma10_g10490	3.78035	0.0480962	Serine decarboxylase 1-like
86	Ma06_g14350	3.75947	0.0212713	Amino acid permease 4-like
87	Ma08_g15040	3.72856	0.00873292	Ribosome-binding factor PSRP1, chloroplastic
88	Ma08_g12680	3.72139	0.0264815	RING finger and CHY zinc finger domain-containing protein 1
89	Ma04_g23480	3.71975	0.0171687	Conserved hypothetical protein
90	Ma03_g17920	3.66409	0.015258	Conserved hypothetical protein
91	Ma11_g23790	3.65201	0.0093836	Dormancy-associated protein homolog 3
92	Ma09_g21200	3.61806	0.020344	(3S, 6E)-Nerolidol synthase 1-like
93	Ma04_g21910	3.6148	0.00937154	RING-H2 finger protein ATL45-like
94	Ma10_g22460	3.60259	0.0314313	Putative lipid-transfer protein DIR1
95	Ma07_g21830	3.59912	0.0489103	Anthranilate O-methyltransferase 3-like
96	Ma11_g09360	3.58681	0.0171842	Conserved hypothetical protein
97	Ma08_g17510	3.58668	0.00899386	ACR4_ARATH ACT domain-containing ACR4
98	Ma10_g00760	3.58566	0.0293285	GUB_NICPL Lichenase
99	Ma01_g15270	3.5855	0.0314313	SPX domain-containing protein 5-like
100	Ma04_g30680	3.58381	0.0111594	Trehalose 6-phosphate phosphatase
101	Ma04_g28670	3.57628	0.00961392	Putative E3 ubiquitin-protein ligase WAV3
102	Ma02_g00050	3.55409	0.0382035	Putative expressed protein
103	Ma09_g08020	3.53977	0.0141716	Amino acid permease 6-like
104	Ma03_g25930	3.50381	0.0146317	Putative expressed protein
105	Ma05_g14570	3.49661	0.0187799	DUF584 domain containing protein, Putative, expressed
106	Ma04_g40060	3.48113	0.0124748	Pectinesterase-like
107	Ma05_g17370	3.47116	0.0093836	Cytochrome c1-2, heme protein, mitochondrial-like
108	Ma06_g25350	3.4629	0.0134117	Probable strigolactone esterase DAD2
109	Ma04_g21240	3.46205	0.030741	Cysteine proteinase 15A
110	Ma10_g05930	3.4611	0.0387033	Ribulose bisphosphate carboxylase/oxygenase activase, chloroplastic-like
111	Ma01_g19610	3.44755	0.0141716	MYB-related protein 308
112	Ma09_g02760	3.44433	0.0209246	Chlorophyll a-b binding protein CP29.2, chloroplastic-like
113	Ma08_g15730	3.43996	0.0266428	Pentatricopeptide repeat-containing protein At1g31920
114	Ma05_g15530	3.43846	0.0466082	Probable pectate lyase 8
115	Ma06_g29520	3.42488	0.0182449	70 kDa peptidyl-prolyl isomerase-like
116	Ma09_g11210	3.42221	0.0093836	Probable nucleoredoxin 2
117	Ma04_g39350	3.40572	0.0164467	Ninja-family protein AFP3-like
118	Ma05_g12640	3.39868	0.00873292	1-Acyl-sn-glycerol-3-phosphate acyltransferase 1, chloroplastic-like
119	Ma07_g01870	3.39466	0.0132997	Probable galactinol--sucrose galactosyltransferase 2
120	Ma04_g24880	3.33481	0.0480962	Ethylene-responsive transcription factor RAP2-13
121	Ma05_g28110	3.33024	0.0446887	Premnaspirodiene oxygenase-like
122	Ma08_g14900	3.31453	0.02043	DUF584 domain containing protein, Putative, expressed
123	Ma04_g27500	3.31024	0.0474922	Putative E3 ubiquitin-protein ligase WAV3
124	Ma08_g16700	3.30154	0.0274377	Protein MOTHER of FT and TF 1-like
125	Ma01_g18220	3.30087	0.0121721	CBS domain-containing protein CBSX1, chloroplastic-like
126	Ma10_g25700	3.29315	0.0371436	Thioredoxin-like 1-2, chloroplastic
127	Ma01_g21040	3.28856	0.0184306	Transcriptional regulator, Putative, expressed
128	Ma03_g10020	3.27741	0.0134117	Expressed protein
129	Ma07_g08800	3.27004	0.0135467	Beta-galactosidase-like
130	Ma09_g09900	3.26745	0.0195631	Photosystem I reaction center subunit psaK, chloroplastic-like
131	Ma09_g07630	3.24658	0.0342919	Ribonuclease 3-like
132	Ma07_g17150	3.24637	0.0200949	NAKR1_ARATH SODIUM POTASSIUM ROOT DEFECTIVE 1
133	Ma06_g13510	3.24486	0.0117569	Putative expressed protein
134	Ma03_g29360	3.23464	0.0250087	Phosphatidylinositol/phosphatidylcholine transfer protein SFH11-like
135	Ma04_g15710	3.22955	0.012071	Abscisic acid receptor PYL8-like
136	Ma09_g07910	3.21266	0.00893495	Probable carboxylesterase 18
137	Ma10_g18730	3.2005	0.0441407	E3 ubiquitin-protein ligase RNF181-like
138	Ma07_g28200	3.19791	0.00961392	Ninja-family protein AFP3-like
139	Ma04_g30830	3.19206	0.00937154	Non-specific lipid-transfer protein 2-like
140	Ma11_g00920	3.14935	0.0368913	Auxin-induced protein 15A-like
141	Ma10_g31010	3.12381	0.0181259	Expressed protein
142	Ma02_g20940	3.11838	0.0148844	SDT1_YEAST Suppressor of disruption of TFIIS
143	Ma02_g13200	3.09745	0.0119621	Amino acid permease 4-like
144	Ma02_g01300	3.09732	0.0093836	Protein REVEILLE 1-like
145	Ma07_g26620	3.0938	0.00937154	Auxin-responsive protein IAA16-like
146	Ma10_g25640	3.04538	0.0198074	Leucine rich repeat domain containing protein, Putative, expressed
147	Ma04_g33090	3.04466	0.0261263	Probable inositol transporter 2
148	Ma09_g20710	3.0303	0.0279507	Chitinase 6
149	Ma03_g08140	3.02452	0.0266428	Pathogenesis-related protein 1-like
150	Ma01_g02420	3.00664	0.0093836	Putative expressed protein
151	Ma06_g35280	3.00619	0.00873292	Conserved hypothetical protein
152	Ma06_g26420	3.00172	0.0274377	WD_REPEATS_REGION domain-containing protein
153	Ma07_g08790	2.99734	0.0247165	Beta-galactosidase-like
154	Ma03_g04050	2.99096	0.00961392	BTB/POZ domain-containing protein At1g55760-like
155	Ma10_g17570	2.96372	0.0261663	Subtilisin-like protease
156	Ma09_g04130	2.95921	0.0443044	DUF538 domain containing protein, Putative, expressed
157	Ma11_g16430	2.95261	0.0394261	MYB-related protein Zm1-like
158	Ma07_g13070	2.94793	0.0449732	Cytochrome P450 734A6-like
159	Ma09_g30730	2.93045	0.012071	Thioredoxin-like protein CXXS1
160	Ma04_g16220	2.92684	0.0168734	Squamosa promoter-binding-like protein 16
161	Ma09_g09740	2.89936	0.0480387	Expressed protein
162	Ma05_g04980	2.89462	0.0417353	Nucleobase-ascorbate transporter 6-like
163	Ma05_g11320	2.89375	0.0167477	Ganglioside-induced differentiation-associated protein 2-like
164	Ma03_g11730	2.88339	0.0138263	Fructose-bisphosphate aldolase, cytoplasmic isozyme 1-like
165	Ma03_g22470	2.87498	0.0386395	Putative expressed protein
166	Ma04_g08150	2.86656	0.048091	Terpene synthase 10-like
167	Ma05_g01590	2.86511	0.0302405	Conserved hypothetical protein
168	Ma10_g27770	2.85183	0.0093836	Heat stress transcription factor C-2b-like
169	Ma04_g07760	2.85121	0.0127883	Neurogenic locus notch homolog protein 1-like
170	Ma10_g18720	2.84485	0.0237759	Cyclic dof factor 1-like
171	Ma11_g20870	2.84044	0.0368953	Actin-depolymerizing factor 5-like
172	Ma05_g07130	2.83715	0.0244567	Potassium transporter 1
173	Ma01_g00790	2.83427	0.00937154	Chaperone protein dnaj 8, chloroplastic-like
174	Ma02_g06370	2.82875	0.0344389	Flavone O-methyltransferase 1-like
175	Ma09_g04500	2.82563	0.0103613	Ferritin-4, chloroplastic-like
176	Ma10_g14870	2.82407	0.0139811	10-deacetylbaccatin III 10-O-acetyltransferase-like
177	Ma10_g18740	2.82298	0.0225912	Probable mannan synthase 4
178	Ma04_g14140	2.81211	0.0212713	LOB domain-containing protein 37-like
179	Ma05_g26280	2.80997	0.0196389	Dof zinc finger protein DOF5.4-like
180	Ma10_g10210	2.80478	0.0200949	Transcription factor CPC-like
181	Ma08_g20400	2.80352	0.0290562	Plant-specific domain TIGR01615 family protein, expressed
182	Ma09_g28690	2.79813	0.0465325	Putative Disease resistance protein RPM1
183	Ma06_g32950	2.79289	0.0313486	Photosystem I reaction center subunit psak, chloroplastic-like
184	Ma09_g13770	2.79095	0.00961392	Auxin-repressed 12.5 kDa protein-like
185	Ma01_g11970	2.7867	0.0223955	Homeobox-leucine zipper protein HOX6-like
186	Ma06_g08680	2.78213	0.0331874	Photosystem I subunit O
187	Ma06_g12480	2.76733	0.0187799	Tify domain-containing protein
188	Ma04_g00330	2.76219	0.0314073	Annexin-like protein RJ4
189	Ma07_g01430	2.75935	0.036136	Type I inositol 1, 4, 5-trisphosphate 5-phosphatase CVP2-like
190	Ma01_g22120	2.73308	0.0118233	Probable strigolactone esterase DAD2
191	Ma11_g06840	2.73135	0.0243103	Putative HVA22-like protein g
192	Ma04_g33910	2.72025	0.0420884	S-norcoclaurine synthase-like
193	Ma02_g01270	2.71569	0.0103613	Protein YLS2-like
194	Ma04_g02310	2.70605	0.0101664	Glucosidase 2 subunit beta
195	Ma03_g17170	2.70488	0.00961392	Probable protein ABIL1
196	Ma03_g08150	2.69633	0.0118829	Pathogenesis-related protein 1-like
197	Ma04_g29040	2.68203	0.0452541	Histone H1-like
198	Ma08_g14070	2.67867	0.0148098	Mechanosensitive ion channel protein 6-like
199	Ma10_g27320	2.67851	0.0239738	Probable LRR receptor-like serine/threonine-protein kinase At1g14390
200	Ma02_g11840	2.66755	0.0381073	Putative kinase-like protein TMKL1
201	Ma05_g03870	2.66153	0.0187317	Sodium/hydrogen exchanger 4
202	Ma03_g08920	2.64995	0.0295768	Putative expressed protein
203	Ma06_g07910	2.64536	0.0110481	Conserved hypothetical protein
204	Ma06_g16650	2.63303	0.0435361	Putative Late embryogenesis abundant protein D-19
205	Ma03_g09450	2.63226	0.0139635	Protein LURP-one-related 8-like
206	Ma04_g39810	2.61511	0.0274377	Auxin-repressed 12.5 kDa protein
207	Ma09_g11310	2.58284	0.0093836	Protein LHCP TRANSLOCATION DEFECT-like
208	Ma06_g09370	2.58244	0.0120807	Probable strigolactone esterase DAD2
209	Ma08_g00200	2.57381	0.0093836	Thylakoid lumenal 16.5 kDa protein, chloroplastic-like
210	Ma04_g38980	2.57349	0.00961392	CCG-binding protein 1
211	Ma03_g30510	2.56468	0.0457233	BHLH domain-containing protein
212	Ma06_g10290	2.55488	0.0365932	Peroxidase 4
213	Ma04_g30440	2.55315	0.0397409	Oxygen-evolving enhancer protein 3-1, chloroplastic-like
214	Ma07_g08150	2.54922	0.014649	BTB/POZ domain-containing protein At3g50780-like
215	Ma02_g18830	2.54557	0.0328773	VOC domain-containing protein
216	Ma07_g26330	2.54033	0.0435361	DUF584 domain containing protein, Putative, expressed
217	Ma05_g17610	2.53804	0.0119621	Conserved hypothetical protein
218	Ma04_g37530	2.53533	0.0448142	Heat stress transcription factor C-2a-like
219	Ma11_g06880	2.51992	0.0217213	MYB-related protein 308
220	Ma07_g04660	2.51638	0.0361273	CBS domain containing membrane protein, Putative, expressed
221	Ma02_g20470	2.51548	0.0201903	Putative Auxin-responsive protein SAUR36
222	Ma08_g10700	2.51306	0.038197	CBL-interacting protein kinase 1-like
223	Ma11_g19280	2.51205	0.0202593	1-Cys peroxiredoxin
224	Ma06_g37300	2.50642	0.0483159	Vacuolar amino acid transporter 1-like
225	Ma06_g16420	2.50531	0.00961392	Conserved hypothetical protein
226	Ma08_g07190	2.50383	0.0483808	Formin-like protein 3
227	Ma11_g11880	2.49597	0.039142	Probable leucine-rich repeat receptor-like protein kinase At1g68400
228	Ma11_g02590	2.4931	0.0134117	Conserved hypothetical protein
229	Ma11_g10440	2.48988	0.0203014	ABC transporter G family member 25
230	Ma09_g03440	2.48712	0.0410561	Tropinone reductase homolog At1g07440-like
231	Ma06_g36490	2.4842	0.0342088	Phytosulfokines-like
232	Ma03_g05640	2.48406	0.0103613	Lipase_3 domain-containing protein
233	Ma08_g00100	2.47965	0.0121498	Putative 4-hydroxy-tetrahydrodipicolinate reductase 3, chloroplastic
234	Ma06_g08660	2.46797	0.0138539	DUF584 domain containing protein, Putative, expressed
235	Ma01_g06260	2.45603	0.0314313	Zinc finger CCCH domain-containing protein 54-like
236	Ma03_g05760	2.45569	0.0104447	Putative Dormancy-associated protein homolog 4
237	Ma08_g04840	2.45009	0.00990264	Probable zinc metallopeptidase EGY3, chloroplastic
238	Ma05_g27150	2.4475	0.0220264	F-box/kelch-repeat protein At1g80440-like
239	Ma02_g00180	2.44462	0.0395392	DUF584 domain containing protein, Putative, expressed
240	Ma03_g16290	2.44172	0.0153008	Protein IQ-DOMAIN 31-like
241	Ma09_g26690	2.43408	0.0186142	Oxygen-evolving enhancer protein 2, chloroplastic-like
242	Ma06_g36870	2.43355	0.00961392	Ninja-family protein AFP3-like
243	Ma05_g26960	2.42813	0.02417	Lipid phosphate phosphatase delta-like
244	Ma09_g21900	2.41981	0.0231521	Zinc finger protein 6-like
245	Ma07_g03120	2.41416	0.0138263	UDP-glucuronate:xylan alpha-glucuronosyltransferase 1-like
246	Ma06_g05440	2.41218	0.020845	Probable receptor-like serine/threonine-protein kinase At5g57670
247	Ma11_g23950	2.41168	0.0127883	Oxygen-dependent coproporphyrinogen-III oxidase, chloroplastic
248	Ma07_g26150	2.40392	0.0135467	Anthocyanidin 5, 3-O-glucosyltransferase-like
249	Ma04_g14850	2.39988	0.0336114	Putative plant-specific domain TIGR01615 family protein, expressed
250	Ma05_g16180	2.36324	0.0263607	Protein CURVATURE THYLAKOID 1B, chloroplastic
251	Ma05_g15720	2.3612	0.0175927	Coiled-coil domain-containing protein 124-like
252	Ma09_g13370	2.35513	0.02089	Putative expressed protein
253	Ma03_g05870	2.35344	0.0280882	Expressed protein
254	Ma03_g18640	2.35304	0.0232132	Expressed protein
255	Ma06_g33230	2.35252	0.0148844	Photosystem I reaction center subunit III, chloroplastic-like
256	Ma01_g12150	2.3524	0.0138263	Histone H1
257	Ma08_g10520	2.35145	0.0185627	Transcription factor bHLH147-like
258	Ma03_g14440	2.33719	0.0117569	U-box domain-containing protein 33-like
259	Ma07_g19350	2.33383	0.0200008	MYB-related protein 306
260	Ma06_g08900	2.32945	0.0411674	Serine/threonine-protein kinase SAPK7-like
261	Ma02_g23300	2.32915	0.0114631	Acyl carrier protein 4, chloroplastic-like
262	Ma11_g15490	2.32782	0.0375608	UDP-glycosyltransferase 82A1
263	Ma06_g12160	2.32779	0.0225912	MYB-related protein 306
264	Ma04_g04750	2.32409	0.0119641	Glutelin type-B 2-like
265	Ma04_g18750	2.31656	0.0182449	Phosphoenolpyruvate carboxylase kinase 2-like
266	Ma06_g33950	2.31579	0.0117981	Thioredoxin-like 1-2, chloroplastic
267	Ma06_g29100	2.31433	0.0492538	Cinnamoyl-CoA reductase 2-like
268	Ma05_g08750	2.31198	0.0103613	AMSH-like ubiquitin thioesterase 2
269	Ma07_g25610	2.31058	0.0248225	Zinc finger protein MAGPIE-like
270	Ma06_g10120	2.30802	0.0316402	Probable protein S-acyltransferase 1
271	Ma03_g09260	2.29759	0.0161226	VQ domain-containing protein
272	Ma05_g31380	2.29496	0.0290648	Probable protein phosphatase 2C 30
273	Ma01_g18720	2.29152	0.0138539	Conserved hypothetical protein
274	Ma09_g12900	2.29071	0.0140023	CBL-interacting serine/threonine-protein kinase 5-like
275	Ma05_g14390	2.28992	0.0403622	Arginase 1, mitochondrial
276	Ma05_g22720	2.2864	0.030741	Nascent polypeptide-associated complex subunit alpha-like protein 1
277	Ma11_g19430	2.27661	0.0112335	Peroxisomal membrane protein 11-4
278	Ma04_g36610	2.27117	0.0300017	BOI-related E3 ubiquitin-protein ligase 1-like
279	Ma09_g28620	2.26973	0.0280515	RING-H2 finger protein ATL43-like
280	Ma05_g08240	2.26781	0.0138539	Alanine--glyoxylate aminotransferase 2 homolog 3, mitochondrial-like
281	Ma11_g21990	2.26232	0.0280882	Transcription repressor OFP2-like
282	Ma04_g21630	2.24883	0.0290648	AGAL_COFAR Alpha-galactosidase
283	Ma08_g05620	2.24478	0.0373587	CRD1_GOSHI Magnesium-protoporphyrin IX monomethyl ester
284	Ma07_g14880	2.24356	0.030741	Putative expressed protein
285	Ma09_g13930	2.23801	0.0364021	IAA-amino acid hydrolase ILR1-like 1
286	Ma04_g27560	2.23137	0.0181149	Tobamovirus multiplication protein 2A-like
287	Ma11_g02070	2.2225	0.0176188	Probable protein phosphatase 2C 75
288	Ma00_g02140	2.21003	0.0100316	Probable monofunctional riboflavin biosynthesis protein RIBA 3, chloroplastic
289	Ma11_g04720	2.20985	0.0314169	Expressed protein
290	Ma04_g06130	2.2088	0.0160283	Floral homeotic protein APETALA 2-like
291	Ma09_g31310	2.20464	0.0093836	Transglycosylase SLT domain containing protein, expressed
292	Ma02_g18400	2.19582	0.0199193	Dof zinc finger protein DOF1.7-like
293	Ma11_g23390	2.19487	0.0392863	40G2_ORYSJ Ricin B-like lectin R40G2
294	Ma03_g17390	2.18319	0.0343513	UDP-glycosyltransferase 83A1-like
295	Ma03_g32310	2.1757	0.0352255	Zinc-finger homeodomain protein 2-like
296	Ma04_g27470	2.162	0.0394261	Beta-galactosidase 6-like
297	Ma06_g25570	2.1599	0.0164467	Potassium channel AKT2
298	Ma01_g15700	2.15478	0.0199161	Glutamine synthetase nodule isozyme-like
299	Ma07_g00870	2.15038	0.0168698	Conserved hypothetical protein
300	Ma06_g22120	2.14497	0.0152466	Cytochrome P450 78A4-like
301	Ma06_g33040	2.13808	0.0205148	NAC domain-containing protein
302	Ma10_g15320	2.1343	0.0187317	Conserved hypothetical protein
303	Ma08_g25550	2.13378	0.0255185	Proline-rich receptor-like protein kinase PERK9
304	Ma02_g22270	2.12668	0.0336328	Protein FANTASTIC FOUR 1-like
305	Ma04_g39150	2.12288	0.030741	Heparanase-like protein 1
306	Ma08_g10610	2.12266	0.0196694	Galactinol synthase 1
307	Ma09_g25180	2.11927	0.0121498	22.3 kDa class VI heat shock protein-like
308	Ma04_g18350	2.11912	0.0132997	Protein WVD2-like 1
309	Ma07_g13140	2.1111	0.0279507	F-box/kelch-repeat protein At1g80440-like
310	Ma00_g03430	2.1108	0.0167798	Protein PHR1-LIKE 1-like
311	Ma09_g09260	2.11022	0.0199193	Protein PHR1-LIKE 1-like
312	Ma07_g22020	2.10924	0.0439565	Putative Tetraspanin-16
313	Ma06_g37090	2.10294	0.017128	Expressed protein
314	Ma10_g29070	2.09633	0.0160283	Expressed protein
315	Ma04_g21270	2.09332	0.0254784	Aquaporin PIP1-1
316	Ma06_g12740	2.09322	0.011251	Mitogen-activated protein kinase kinase 9-like
317	Ma04_g37250	2.08461	0.0430824	Protein argonaute PNH1-like
318	Ma03_g14750	2.08271	0.0113401	DUF3700 domain-containing protein
319	Ma07_g15830	2.08176	0.0133637	Glucosidase 2 subunit beta
320	Ma09_g13790	2.08092	0.0318841	Trihelix transcription factor GTL1-like
321	Ma02_g15250	2.07642	0.0469131	Two-component response regulator-like APRR2
322	Ma02_g21450	2.06898	0.0307913	2-Aminoethanethiol dioxygenase-like
323	Ma06_g13850	2.06457	0.0140175	Stromal 70 kDa heat shock-related , chloroplastic
324	Ma07_g05810	2.0628	0.0197262	Putative Protein kinase domain-containing protein
325	Ma03_g22570	2.06123	0.0146944	Conserved hypothetical protein
326	Ma01_g17980	2.05739	0.0394261	Uncharacterized protein DDB_G0271670-like
327	Ma11_g21620	2.05335	0.0146944	28 kDa ribonucleoprotein, chloroplastic
328	Ma08_g03860	2.04493	0.0457233	Oxygen-evolving enhancer 1, chloroplastic
329	Ma03_g05180	2.04199	0.0295132	KNR4/SMI1 homolog
330	Ma02_g04880	2.04157	0.0373885	Uncharacterized Cys-rich domain containing protein, Putative, expressed
331	Ma02_g06860	2.02527	0.0297473	Zinc finger protein STAMENLESS 1-like
332	Ma06_g08720	2.02056	0.0493418	Transcription repressor OFP13-like
333	Ma09_g17330	2.01702	0.0206964	Protein EARLY RESPONSIVE TO DEHYDRATION 15-like
334	Ma05_g30550	2.01642	0.0403727	Asparagine synthetase [glutamine-hydrolyzing]
335	Ma10_g16990	2.00668	0.0203014	NAC domain-containing 83
336	Ma07_g22110	2.00159	0.0141716	Pyrophosphate--fructose 6-phosphate 1-phosphotransferase subunit alpha
337	Ma08_g30300	-2.00188	0.0399337	ABC transporter B family member 11-like
338	Ma04_g13740	-2.00272	0.0373365	Probable serine/threonine-protein kinase At1g18390
339	Ma02_g13230	-2.00514	0.0128987	Protein kinase 2A, chloroplastic-like
340	Ma05_g04310	-2.00803	0.0140023	Shikimate O-hydroxycinnamoyltransferase-like
341	Ma03_g06660	-2.01087	0.0225912	UPF0483 protein AGAP003155-like
342	Ma05_g28410	-2.01184	0.0234392	Neutral invertase 1
343	Ma03_g21470	-2.01295	0.0138263	Probable sulfate transporter 3.5
344	Ma02_g06510	-2.01384	0.0298623	Probable protein phosphatase 2C 44
345	Ma11_g16650	-2.01463	0.0103613	Late embryogenesis abundant protein Lea5-like
346	Ma04_g03820	-2.01495	0.0142538	Probable ribose-5-phosphate isomerase 2
347	Ma07_g24330	-2.01553	0.012284	Lysine ketoglutarate reductase trans-splicing related 1, Putative, expressed
348	Ma03_g30630	-2.01686	0.0141716	Probable receptor-like protein kinase At1g67000
349	Ma10_g03640	-2.02156	0.0181149	Probable WRKY transcription factor 40
350	Ma03_g16390	-2.02355	0.0289391	Probable strigolactone esterase D14
351	Ma01_g02030	-2.02418	0.0457754	Putative DNA-binding protein ESCAROLA
352	Ma11_g24550	-2.02708	0.0310874	Putative expressed protein
353	Ma05_g21720	-2.02843	0.0457233	Putative metal-nicotianamine transporter YSL12
354	Ma07_g02130	-2.03219	0.0103613	Endoglucanase 7-like
355	Ma03_g16470	-2.0365	0.0220264	Auxilin-like protein 1
356	Ma01_g13220	-2.03848	0.0346869	Wall-associated receptor kinase 2-like
357	Ma08_g06150	-2.03999	0.0119641	Alkaline/neutral invertase CINV1-like
358	Ma10_g19600	-2.04048	0.0377075	Protein FAF-like, chloroplastic
359	Ma04_g33330	-2.04264	0.0234561	Probable inorganic phosphate transporter 1-8
360	Ma07_g06750	-2.04339	0.0299566	L-lactate dehydrogenase A-like
361	Ma07_g15630	-2.04386	0.0314169	Ternary complex factor MIP1, Putative, expressed
362	Ma04_g18390	-2.04459	0.0141285	Beta-amylase 3, chloroplastic-like
363	Ma07_g25000	-2.04495	0.0120807	Expressed protein
364	Ma04_g11050	-2.04573	0.0123105	U-box domain-containing protein 4-like
365	Ma07_g19070	-2.04665	0.0441062	Ubiquitin-conjugating enzyme E2 5B-like
366	Ma02_g02280	-2.0498	0.0314169	Probable glucan endo-1, 3-beta-glucosidase A6
367	Ma08_g32820	-2.0509	0.012284	Conserved hypothetical protein
368	Ma11_g00230	-2.05134	0.0436419	MADF domain-containing protein
369	Ma03_g26150	-2.05474	0.0215447	Cytochrome P450 94A1-like
370	Ma04_g36370	-2.05546	0.0117569	Serine carboxypeptidase-like 34
371	Ma09_g12230	-2.05881	0.0130963	Probable glycerophosphoryl diester phosphodiesterase 1
372	Ma05_g10210	-2.059	0.0244567	Putative expressed protein
373	Ma04_g06530	-2.05955	0.0179288	Expressed protein
374	Ma04_g38580	-2.06089	0.0264707	Probable BOI-related E3 ubiquitin-protein ligase 3
375	Ma04_g12020	-2.0667	0.0218006	Putative PHD-finger domain containing protein, expressed
376	Ma07_g06000	-2.06685	0.0398634	AP2/ERF domain-containing protein (Fragment)
377	Ma10_g01610	-2.06737	0.0160594	Receptor kinase FERONIA
378	Ma02_g07950	-2.06885	0.0234392	Leucine-rich repeat receptor-like serine/threonine/tyrosine-protein kinase SOBIR1
379	Ma04_g19440	-2.06929	0.016153	Dof zinc finger protein DOF3.1-like
380	Ma07_g11050	-2.06948	0.0106659	Histidine kinase 4
381	Ma07_g07140	-2.0723	0.0485037	YAB5_ORYSJ YABBY 5
382	Ma02_g12780	-2.0729	0.0138263	Wall-associated receptor kinase 3-like
383	Ma06_g30060	-2.07542	0.0181149	HAUS6_N domain-containing protein
384	Ma09_g31160	-2.07837	0.039096	Putative cytochrome P450 71d8
385	Ma07_g08220	-2.08007	0.0249362	Putative Probable disease resistance protein At4g33300
386	Ma04_g04400	-2.08201	0.0264815	MLO-like protein 6
387	Ma05_g01210	-2.08343	0.0222757	Dirigent protein 2-like
388	Ma02_g05690	-2.08449	0.0440202	Putative metal-nicotianamine transporter YSL12
389	Ma00_g00320	-2.08709	0.0217766	Scopoletin glucosyltransferase-like
390	Ma06_g11340	-2.08814	0.0199193	Probable serine/threonine-protein kinase At1g18390
391	Ma03_g02700	-2.09126	0.0186142	1-aminocyclopropane-1-carboxylate oxidase-like
392	Ma02_g15540	-2.09259	0.0127883	Alpha-1, 6-mannosyl-glycoprotein 2-beta-N-acetylglucosaminyltransferase-like
393	Ma09_g12330	-2.09747	0.0142399	GPI-anchored protein LORELEI-like
394	Ma02_g18960	-2.10048	0.0106659	Serine/arginine-rich splicing factor SR45-like
395	Ma03_g14800	-2.10078	0.0322069	Dof zinc finger protein DOF1.4-like
396	Ma05_g26140	-2.10223	0.0148844	Diacylglycerol O-acyltransferase 2-like
397	Ma10_g05510	-2.10246	0.0290562	Exocyst complex component EXO70A1-like
398	Ma07_g18310	-2.10249	0.0298265	4-coumarate--CoA ligase-like 10
399	Ma07_g09520	-2.10381	0.0290612	Putative expressed protein
400	Ma04_g33610	-2.107	0.0179103	Putative Auxin-responsive protein SAUR36
401	Ma07_g18850	-2.10844	0.0249872	Auxin-induced protein 6B-like
402	Ma06_g08270	-2.11467	0.0348985	Putative PB1 domain containing protein, expressed
403	Ma02_g10440	-2.11579	0.0361273	Cytochrome P450 94A1-like
404	Ma11_g16610	-2.11591	0.0135467	F-box/LRR-repeat protein 3-like
405	Ma04_g17190	-2.11616	0.0365932	Non-specific lipid-transfer protein 1-like
406	Ma03_g13590	-2.11654	0.0463949	Conserved hypothetical protein
407	Ma05_g24500	-2.1176	0.0255014	Protein TIFY 10B-like
408	Ma11_g17900	-2.11803	0.0138499	Serine/threonine-protein kinase-like protein CCR4
409	Ma05_g19730	-2.12141	0.0253907	ABC transporter G family member 11-like
410	Ma03_g07370	-2.12246	0.0225912	Glutamine synthetase nodule isozyme-like
411	Ma01_g14820	-2.12269	0.0480962	Lysine-rich arabinogalactan protein 19-like
412	Ma08_g06830	-2.12575	0.0461914	Auxin-induced protein 6B-like
413	Ma08_g14360	-2.13074	0.0378624	Sar deficient 1
414	Ma09_g14520	-2.13176	0.014306	Glucose-6-phosphate isomerase 1, chloroplastic-like
415	Ma06_g10770	-2.13182	0.0269724	Probable leucine-rich repeat receptor-like protein kinase At5g63930
416	Ma07_g08410	-2.13208	0.0117569	Caffeoylshikimate esterase
417	Ma02_g09370	-2.13338	0.0134776	Protein kinase 2A, chloroplastic-like
418	Ma07_g08190	-2.13372	0.030741	Thylakoidal processing peptidase 1, chloroplastic-like
419	Ma09_g01670	-2.1378	0.0397593	Pirin-like protein
420	Ma05_g29730	-2.13836	0.0133953	Expressed protein
421	Ma05_g01330	-2.14377	0.00961392	Expressed protein
422	Ma08_g24160	-2.14492	0.0431631	RNA-binding protein 38-like
423	Ma08_g14590	-2.14855	0.0410748	Phospholipase A2-alpha
424	Ma04_g00240	-2.15092	0.0147552	Agmatine coumaroyltransferase-2-like
425	Ma06_g38330	-2.15326	0.0161226	Caffeoyl-CoA O-methyltransferase
426	Ma05_g12690	-2.15551	0.0207951	Protein NRT1/ PTR FAMILY 5.2-like
427	Ma10_g17960	-2.1573	0.0234392	G-type lectin S-receptor-like serine/threonine-protein kinase At1g34300
428	Ma02_g22350	-2.15968	0.0213986	Protein MKS1-like
429	Ma05_g20770	-2.16008	0.0119715	Germin 5-1
430	Ma06_g10250	-2.1602	0.0210265	Trans-cinnamate 4-monooxygenase-like
431	Ma11_g23940	-2.16135	0.0466793	Ethylene-responsive transcription factor 11
432	Ma09_g25130	-2.16161	0.0207951	Conserved hypothetical protein
433	Ma08_g02270	-2.16374	0.030186	Putative Phosphatidate cytidylyltransferase
434	Ma05_g01230	-2.1644	0.030186	Amino acid permease 8-like
435	Ma05_g23620	-2.16813	0.0298405	TPR_REGION domain-containing protein
436	Ma03_g25360	-2.16966	0.0139635	Bifunctional epoxide hydrolase 2-like
437	Ma11_g03920	-2.17479	0.0212533	CBS domain-containing protein CBSX5-like
438	Ma08_g23210	-2.1754	0.0189901	Ethylene-responsive transcription factor ERF071
439	Ma04_g33010	-2.17599	0.0215447	Uncharacterized calcium-binding protein At1g02270-like
440	Ma11_g03400	-2.1774	0.0435361	Cytochrome P450 89A2-like
441	Ma06_g23890	-2.18282	0.0135503	Disease resistance RPP13 1
442	Ma05_g17930	-2.18622	0.0454318	Conserved hypothetical protein
443	Ma10_g17130	-2.18648	0.0181893	Pirin-like protein
444	Ma06_g05150	-2.18836	0.045609	Cytochrome P450 71B23-like
445	Ma01_g00430	-2.18924	0.0185627	Putative UDP-glucose glucosyltransferase
446	Ma05_g16940	-2.18946	0.0264707	Glutathione S-transferase T1-like
447	Ma05_g25800	-2.18975	0.0310874	Putative 50S ribosomal protein L32, chloroplastic
448	Ma10_g05980	-2.19123	0.0217868	Elicitor-responsive protein 1-like
449	Ma04_g29960	-2.19273	0.0250446	Exocyst complex component EXO70B1-like
450	Ma01_g06280	-2.19278	0.0146683	Phosphomethylethanolamine N-methyltransferase-like
451	Ma03_g28980	-2.19383	0.0459327	Disease resistance protein RGA2-like
452	Ma08_g09860	-2.19582	0.0217213	Zinc finger protein NUTCRACKER-like
453	Ma06_g20910	-2.19642	0.0314073	Expressed protein
454	Ma02_g18820	-2.19756	0.0457233	Putative MAPK kinase substrate protein At1g80180
455	Ma06_g32570	-2.19802	0.0186142	G-type lectin S-receptor-like serine/threonine-protein kinase SD2-5
456	Ma04_g36300	-2.19923	0.0389156	Wall-associated receptor kinase 3-like
457	Ma04_g30920	-2.20217	0.0327593	Proline-rich receptor-like protein kinase PERK9
458	Ma02_g19990	-2.20586	0.0246866	Putative ANK_REP_REGION domain-containing protein
459	Ma08_g22070	-2.20646	0.0103613	CBL-interacting protein kinase 18
460	Ma10_g04830	-2.20885	0.0093836	Probable calcium-binding protein CML27
461	Ma05_g16050	-2.21227	0.0388942	Conserved hypothetical protein
462	Ma09_g06880	-2.21252	0.0321573	PLASMODESMATA CALLOSE-BINDING PROTEIN 3-like
463	Ma04_g11910	-2.21421	0.0368118	Luminal-binding protein 4
464	Ma07_g11830	-2.21528	0.00937154	Putative Alpha-1,3-arabinosyltransferase XAT3
465	Ma02_g08450	-2.2158	0.0447809	LysM domain-containing GPI-anchored protein precursor, Putative, expressed
466	Ma06_g32830	-2.22108	0.0380836	Outer envelope protein 80, chloroplastic-like
467	Ma03_g05150	-2.2218	0.0103613	Probable WRKY transcription factor 11
468	Ma04_g28180	-2.22468	0.0388407	Oligopeptide transporter 4-like
469	Ma10_g10200	-2.22971	0.0138539	Subtilisin-like protease SBT5.4
470	Ma08_g03330	-2.23033	0.0234005	L-type lectin-domain containing receptor kinase IX.1-like
471	Ma10_g07640	-2.23163	0.0240631	Transposon protein, Putative, unclassified, expressed
472	Ma00_g00190	-2.23277	0.0322871	Dof zinc finger protein DOF1.5
473	Ma11_g21870	-2.23692	0.012071	Scopoletin glucosyltransferase-like
474	Ma03_g09660	-2.23972	0.0093836	Protein NRT1/ PTR FAMILY 5.1-like
475	Ma11_g14590	-2.24203	0.0218772	Calmodulin-like
476	Ma03_g20580	-2.24385	0.012284	Leucine-rich repeat extensin-like protein 1
477	Ma03_g03510	-2.24398	0.047818	Cyclin-dependent kinase B2-1-like
478	Ma05_g11740	-2.24403	0.0138263	Putative Probable glutathione S-transferase~ MSR-1
479	Ma05_g30610	-2.2461	0.0280882	Zinc finger CCCH domain-containing protein 33-like
480	Ma08_g11000	-2.25043	0.032727	Xyloglucan galactosyltransferase KATAMARI1 homolog
481	Ma01_g11870	-2.25449	0.0459578	Putative expressed protein
482	Ma01_g12120	-2.25566	0.0301944	TCP domain-containing protein
483	Ma01_g23360	-2.25722	0.0161226	Probable WRKY transcription factor 53
484	Ma07_g13830	-2.2579	0.0117569	Uncharacterized acetyltransferase At3g50280
485	Ma06_g34790	-2.25802	0.00961392	Mitogen-activated protein kinase 5
486	Ma08_g03380	-2.25903	0.0268519	L-type lectin-domain containing receptor kinase IX.1-like
487	Ma05_g05700	-2.26063	0.0155645	Nudix hydrolase 17, mitochondrial-like
488	Ma03_g14320	-2.26168	0.0255185	Expressed protein
489	Ma04_g35250	-2.26528	0.0093836	Expressed protein
490	Ma07_g14240	-2.26802	0.0140023	Proline-rich receptor-like protein kinase PERK4
491	Ma06_g15900	-2.26832	0.0293285	Transcription factor PCF5-like
492	Ma03_g12250	-2.27102	0.0298082	Putative Histone-lysine N-methyltransferase
493	Ma05_g23390	-2.27289	0.012284	METK1_ORYSJ S-adenosylmethionine synthase 1
494	Ma03_g26350	-2.27309	0.012071	TPR repeat-containing thioredoxin TTL1-like
495	Ma11_g19990	-2.27672	0.0398634	AP2/ERF domain-containing protein
496	Ma06_g27460	-2.27754	0.0106659	U-box domain-containing protein 25-like
497	Ma10_g29710	-2.27767	0.0196694	Aquaporin NIP2-1
498	Ma07_g03340	-2.27878	0.0336114	UDP-glycosyltransferase 91C1-like
499	Ma08_g02250	-2.2799	0.0181149	Putative Digalactosyldiacylglycerol synthase 2, chloroplastic
500	Ma06_g04510	-2.28177	0.0093836	Serine-rich protein, Putative, expressed
501	Ma07_g05990	-2.28445	0.016784	Vacuolar protein 8-like
502	Ma08_g21650	-2.28676	0.0202353	Probable mediator of RNA polymerase II transcription subunit 37c
503	Ma08_g19160	-2.29069	0.0139635	Probable salt tolerance-like protein At1g78600
504	Ma09_g28930	-2.29256	0.0127883	L-type lectin-domain containing receptor kinase IV.1-like
505	Ma03_g03350	-2.29529	0.0138263	Transcription factor PCF5-like
506	Ma10_g13150	-2.29617	0.0477927	Adenine/guanine permease AZG1-like
507	Ma00_g00350	-2.2962	0.036136	Gp176, Putative, expressed
508	Ma10_g24590	-2.29649	0.0135503	Protein EXORDIUM-like 2
509	Ma11_g02020	-2.29654	0.0278515	Avr9/Cf-9 rapidly elicited protein, Putative, expressed
510	Ma06_g24230	-2.2986	0.0206433	Protein NRT1/ PTR FAMILY 8.1-like
511	Ma08_g14690	-2.3017	0.0375823	Putative Alpha-1,3-arabinosyltransferase XAT3
512	Ma04_g24540	-2.3017	0.0478193	Probable WRKY transcription factor 71
513	Ma01_g00720	-2.3025	0.0133953	Putative Probable WRKY transcription factor 40
514	Ma11_g19320	-2.3033	0.0185783	Ethylene-responsive transcription factor 2
515	Ma03_g33000	-2.30607	0.0093836	Early nodulin-like protein 1
516	Ma02_g06950	-2.31241	0.0244815	SMAX1_ORYSJ SMAX1-like
517	Ma07_g04410	-2.31361	0.022128	Probable polyol transporter 4
518	Ma09_g14040	-2.3154	0.0139635	Enolase 1, chloroplastic-like
519	Ma02_g22600	-2.31605	0.0329001	Lipase-like PAD4
520	Ma09_g30300	-2.31618	0.0093836	Probable CCR4-associated factor 1 homolog 11
521	Ma11_g21020	-2.32199	0.0161226	Lipid transfer-like protein VAS
522	Ma01_g03760	-2.3252	0.0495255	Glycine-rich cell wall structural protein 1-like
523	Ma08_g18850	-2.32664	0.047818	Mitogen-activated protein kinase kinase 9-like
524	Ma11_g22820	-2.32948	0.0093836	Protein UPSTREAM OF FLC-like
525	Ma03_g12410	-2.33018	0.0136569	Thaumatin-like protein 1b
526	Ma01_g02050	-2.33288	0.0201903	Zinc finger protein ZAT5-like
527	Ma02_g15450	-2.33305	0.032943	Cytochrome P450 85A-like
528	Ma02_g05950	-2.33308	0.0261195	4-coumarate--CoA ligase-like 10
529	Ma04_g21020	-2.3336	0.0406877	Haloacid dehalogenase-like hydrolase domain-containing protein Sgpp
530	Ma10_g14540	-2.33403	0.012071	Conserved hypothetical protein
531	Ma07_g05490	-2.33479	0.0130963	Ethylene-responsive transcription factor ERF010
532	Ma03_g28050	-2.33585	0.0385872	Putative expressed protein
533	Ma04_g15580	-2.34318	0.0109569	Probable membrane-associated kinase regulator 2
534	Ma03_g18450	-2.34322	0.0365932	Leucine-rich repeat receptor-like tyrosine-protein kinase At2g41820
535	Ma08_g21070	-2.34873	0.0215447	GDSL esterase/lipase
536	Ma03_g30660	-2.34955	0.0492465	Probable serine/threonine-protein kinase At1g18390
537	Ma01_g16140	-2.3498	0.0185627	Putative polyol transporter 1
538	Ma03_g29000	-2.35044	0.0298623	LRR receptor-like serine/threonine-protein kinase GSO1
539	Ma06_g20850	-2.3506	0.0328473	Conserved hypothetical protein
540	Ma03_g24970	-2.35112	0.0161226	Putative Ethylene-responsive transcription factor 11
541	Ma04_g36800	-2.35154	0.0138263	Probable receptor-like protein kinase At5g47070
542	Ma06_g11350	-2.35181	0.0121353	Probable receptor-like protein kinase At1g67000
543	Ma01_g06080	-2.35188	0.0308759	F-box/kelch-repeat protein At5g43190
544	Ma04_g14580	-2.35188	0.00873292	Conserved hypothetical protein
545	Ma07_g01700	-2.35878	0.0255185	Protein NRT1/ PTR FAMILY 2.13-like
546	Ma09_g25090	-2.35941	0.0304092	Receptor-like serine/threonine-protein kinase SD1-8
547	Ma11_g12920	-2.3616	0.0181893	VQ domain-containing protein
548	Ma04_g14750	-2.36258	0.0342367	Phosphoserine aminotransferase 1, chloroplastic-like
549	Ma08_g19690	-2.36687	0.0492538	L-type lectin-domain containing receptor kinase
550	Ma09_g10480	-2.36829	0.0187799	Nodulin-like domain-containing protein
551	Ma01_g04420	-2.36857	0.0223955	Phenylalanine ammonia-lyase-like
552	Ma04_g12600	-2.36892	0.00937154	Probable 4-coumarate--CoA ligase 3
553	Ma06_g06640	-2.3705	0.0474697	Elicitor-responsive protein 1-like
554	Ma03_g02330	-2.37548	0.0159606	Pirin-like protein
555	Ma08_g20550	-2.37951	0.0201903	Short-chain type dehydrogenase/reductase-like
556	Ma02_g08440	-2.38187	0.0337593	Ocs element-binding factor 1-like
557	Ma07_g29120	-2.38442	0.00885709	CBL-interacting protein kinase 6-like
558	Ma09_g11560	-2.38639	0.0208153	Putative receptor-like protein kinase At4g00960
559	Ma07_g19160	-2.38962	0.035602	Wiskott-Aldrich syndrome protein family member 2-like
560	Ma06_g16950	-2.39	0.0273218	Putative LRR receptor-like serine/threonine-protein kinase At1g05700
561	Ma09_g04710	-2.39045	0.0093836	CBL-interacting serine/threonine-protein kinase 11-like
562	Ma05_g13290	-2.39698	0.0151091	Putative zinc finger RNA-binding protein-like isoform X2
563	Ma03_g22900	-2.39725	0.0322069	Extradiol ring-cleavage dioxygenase-like
564	Ma02_g04710	-2.40378	0.0093836	GATA transcription factor 4-like
565	Ma08_g00600	-2.4048	0.0205161	Probable serine/threonine-protein kinase At1g54610
566	Ma11_g04120	-2.40956	0.0228384	Aspartic proteinase nepenthesin-1
567	Ma07_g12330	-2.41167	0.0347356	Protein ODORANT1
568	Ma01_g16580	-2.41373	0.012071	Probable serine/threonine-protein kinase At1g18390
569	Ma10_g24950	-2.41437	0.0119621	Mitochondrial uncoupling protein 5-like
570	Ma10_g28170	-2.41584	0.0298082	Putative expressed protein
571	Ma05_g15450	-2.41862	0.0182433	Alpha carbonic anhydrase 7-like
572	Ma02_g08040	-2.41884	0.0222471	Putative quinone-oxidoreductase homolog, chloroplastic
573	Ma05_g28740	-2.41928	0.0461914	Calcium-binding protein KIC-like
574	Ma06_g27870	-2.42016	0.0387033	Subtilisin-like protease SBT5.3
575	Ma10_g14850	-2.42075	0.0093836	Probable purine permease 11
576	Ma06_g08490	-2.42298	0.0202593	B12D protein, Putative, expressed
577	Ma09_g23420	-2.42446	0.0117569	Probable WRKY transcription factor 17
578	Ma11_g22350	-2.42542	0.0184359	Ultraviolet-B receptor UVR8-like
579	Ma00_g02580	-2.42748	0.0136569	Caffeic acid 3-O-methyltransferase-like
580	Ma03_g04390	-2.43575	0.0141716	Transmembrane 9 superfamily member
581	Ma03_g20610	-2.43618	0.0208153	Adenine phosphoribosyltransferase 4-like
582	Ma08_g07280	-2.43658	0.033815	G-type lectin S-receptor-like serine/threonine-protein kinase B120
583	Ma11_g20950	-2.43696	0.0119621	Conserved hypothetical protein
584	Ma10_g04550	-2.44535	0.022151	NAC domain-containing 90
585	Ma01_g01040	-2.44697	0.0212198	Homeobox domain-containing protein
586	Ma06_g17990	-2.44809	0.0314073	Long chain base biosynthesis protein 2a-like
587	Ma06_g07970	-2.44901	0.0269724	Probable WRKY transcription factor 75
588	Ma05_g08550	-2.44946	0.0455908	Putative Phytosulfokines 3
589	Ma03_g24660	-2.45113	0.0363539	Conserved hypothetical protein
590	Ma04_g06400	-2.45328	0.0343513	High-affinity nitrate transporter 2.3-like
591	Ma09_g11600	-2.4538	0.0438798	Cysteine-rich receptor-like protein kinase 10
592	Ma01_g01590	-2.4592	0.012284	Lysine-specific demethylase JMJ706-like
593	Ma02_g19280	-2.4601	0.043622	GDP-mannose 3, 5-epimerase 2-like
594	Ma08_g18120	-2.46051	0.0417754	Oxidoreductase/ transition metal ion binding protein, Putative, expressed
595	Ma06_g28150	-2.46238	0.0339063	Stress-induced protein, Putative, expressed
596	Ma11_g16300	-2.46335	0.00873292	Probable receptor-like protein kinase At5g47070
597	Ma09_g04290	-2.46385	0.0192132	Probable beta-1, 4-xylosyltransferase IRX9
598	Ma09_g09520	-2.46596	0.0217213	L-type lectin-domain containing receptor kinase S.4-like
599	Ma05_g24860	-2.46836	0.012284	Serine/threonine-protein kinase D6PKL1-like
600	Ma03_g21230	-2.47613	0.0182967	ABC transporter G family member 11-like
601	Ma05_g05940	-2.47734	0.045609	Ras-related protein RABA5a-like
602	Ma06_g09900	-2.48131	0.0103613	Acetyl-coenzyme A synthetase, chloroplastic/glyoxysomal-like
603	Ma08_g03410	-2.48203	0.0106565	L-type lectin-domain containing receptor kinase IX.1-like
604	Ma01_g17020	-2.48377	0.0160283	Ocs element-binding factor 1-like
605	Ma08_g27200	-2.48562	0.0337179	Probable xyloglucan endotransglucosylase/hydrolase protein 7
606	Ma08_g21570	-2.48722	0.00961392	E3 ubiquitin-protein ligase RING1-like
607	Ma04_g35240	-2.48817	0.0274377	Putative Disease resistance protein RPS5~ RPS5
608	Ma08_g08290	-2.48868	0.0255185	Conserved hypothetical protein
609	Ma04_g30290	-2.48893	0.030186	Sugar carrier protein C-like
610	Ma06_g10170	-2.48895	0.037864	Putative E3 ubiquitin-protein ligase RING1-like
611	Ma07_g00020	-2.48901	0.0461914	Isoflavone reductase-like protein
612	Ma06_g07330	-2.49045	0.0305578	Probable WRKY transcription factor 41
613	Ma02_g11530	-2.49547	0.0336114	Probable WRKY transcription factor 14
614	Ma04_g37520	-2.49763	0.00893495	Serine/threonine-protein kinase HT1-like
615	Ma07_g11080	-2.49789	0.0117569	Type I inositol 1, 4, 5-trisphosphate 5-phosphatase CVP2-like
616	Ma05_g03580	-2.49935	0.0201363	Ubiquinol oxidase 2, mitochondrial-like
617	Ma08_g03400	-2.50443	0.0217766	L-type lectin-domain containing receptor kinase IX.1-like
618	Ma06_g26800	-2.50805	0.00937154	Guanylate kinase 1-like
619	Ma05_g13880	-2.50844	0.0464479	Abscisic acid receptor PYR1-like
620	Ma02_g22020	-2.51072	0.0134117	Putative WRKY transcription factor 6~ WRKY6
621	Ma01_g16820	-2.51515	0.0205148	Glutathione S-transferase
622	Ma07_g11210	-2.51533	0.0140175	Serine/threonine-protein kinase At5g01020-like
623	Ma11_g01240	-2.51554	0.0206108	NAC domain-containing 35
624	Ma06_g20750	-2.51665	0.0121353	Probable CCR4-associated factor 1 homolog 11
625	Ma09_g30260	-2.5186	0.0103613	Protein YLS9-like
626	Ma11_g22680	-2.51897	0.013906	Protein kinase APK1B, chloroplastic-like
627	Ma02_g17700	-2.51962	0.048005	Conserved hypothetical protein
628	Ma06_g35610	-2.52241	0.0093836	TPR_REGION domain-containing protein
629	Ma09_g10840	-2.52395	0.0429158	Dirigent protein 11-like
630	Ma03_g01410	-2.52832	0.0294462	Sphinganine C(4)-monooxygenase 1-like
631	Ma10_g15290	-2.53061	0.0298324	Protein ASPARTIC PROTEASE IN GUARD CELL 2-like
632	Ma03_g30680	-2.53392	0.0128458	Probable serine/threonine-protein kinase At1g18390
633	Ma03_g26230	-2.53421	0.0205174	Putative VQ domain-containing protein
634	Ma08_g26770	-2.53507	0.0160283	Inorganic pyrophosphatase 2-like
635	Ma01_g21500	-2.53728	0.00961392	Interactor of constitutive active ROPs 4-like
636	Ma11_g01390	-2.53792	0.0274377	Glyceraldehyde-3-phosphate dehydrogenase B, chloroplastic-like
637	Ma03_g01350	-2.54466	0.0146683	Probable receptor-like protein kinase At1g67000
638	Ma09_g13910	-2.54473	0.043622	U-box domain-containing protein 40-like
639	Ma11_g10540	-2.54473	0.0184359	Probable esterase PIR7A
640	Ma06_g32840	-2.54605	0.00883174	Syntaxin-121-like
641	Ma10_g28420	-2.55025	0.0332239	Cytochrome P450 734A6-like
642	Ma02_g23190	-2.55323	0.0103613	Probable BOI-related E3 ubiquitin-protein ligase 2
643	Ma04_g34170	-2.55661	0.0314169	Maltose excess protein 1-like, chloroplastic
644	Ma08_g19680	-2.55813	0.0273218	L-type lectin-domain containing receptor kinase IX.1-like
645	Ma06_g13610	-2.55858	0.0103613	High-affinity nitrate transporter-activating protein 2.1-like
646	Ma03_g18240	-2.55979	0.020344	Two-component response regulator ARR3-like
647	Ma05_g09720	-2.55992	0.0197009	Calmodulin-binding 60 B
648	Ma02_g09430	-2.56022	0.0205161	Low affinity sulfate transporter 3-like
649	Ma07_g16240	-2.56091	0.00958607	PHT1_ORYSJ Putrescine hydroxycinnamoyltransferase 1
650	Ma11_g19880	-2.56392	0.0103613	Beta-carotene 3-hydroxylase 2, chloroplastic-like
651	Ma04_g09790	-2.56845	0.0459578	Probable inorganic phosphate transporter 1-10
652	Ma06_g36910	-2.57614	0.0138263	UDP-arabinopyranose mutase 1
653	Ma03_g30610	-2.58223	0.0220758	Probable receptor-like protein kinase At1g67000
654	Ma05_g22300	-2.58258	0.0135503	Fructose-bisphosphate aldolase 1, chloroplastic
655	Ma01_g03990	-2.58444	0.0146683	Probable disease resistance At4g19060
656	Ma06_g14830	-2.58617	0.0267031	CMP-N-acetylneuraminate-beta-galactosamide-alpha-2, 3-sialyltransferase 1-like
657	Ma05_g24600	-2.58628	0.0196389	Putative nuclease HARBI1
658	Ma08_g22770	-2.58656	0.0121159	Lichenase-like
659	Ma11_g16000	-2.593	0.0286178	Conserved hypothetical protein
660	Ma03_g32510	-2.5952	0.0154699	Probable WRKY transcription factor 28
661	Ma06_g35980	-2.59537	0.0437723	Tropinone reductase homolog
662	Ma02_g02860	-2.59543	0.0274048	Momilactone A synthase-like
663	Ma05_g29260	-2.59597	0.00873292	PRAS-rich protein, Putative, expressed
664	Ma06_g05460	-2.59968	0.0093836	Cell division cycle protein 48-like
665	Ma08_g23540	-2.60434	0.0197262	Putative Heavy metal-associated isoprenylated plant protein 12
666	Ma08_g19930	-2.60485	0.0208451	Primary amine oxidase-like
667	Ma05_g08890	-2.60882	0.0205148	Putative expressed protein
668	Ma09_g30510	-2.61419	0.0337179	Cyclic nucleotide-gated ion channel 4-like
669	Ma10_g23880	-2.61595	0.0148674	Shikimate O-hydroxycinnamoyltransferase-like
670	Ma07_g08280	-2.61615	0.00961392	Protein NRT1/ PTR FAMILY 6.2-like
671	Ma03_g14160	-2.61917	0.0128458	RING-H2 finger protein ATL16-like
672	Ma02_g06730	-2.62034	0.0480793	Caffeic acid 3-O-methyltransferase-like
673	Ma09_g09500	-2.62202	0.0154699	L-type lectin-domain containing receptor kinase IV.1-like
674	Ma09_g12710	-2.62664	0.0203014	Sugar transport protein 7
675	Ma07_g18480	-2.62786	0.0121498	Putative 2-oxoacid dependent dioxygenase
676	Ma04_g23980	-2.62897	0.00873292	Adenine phosphoribosyltransferase 3-like
677	Ma06_g09290	-2.63146	0.0336114	GTD-binding domain-containing protein
678	Ma03_g18700	-2.64425	0.00883174	Phosphatidylinositol:ceramide inositolphosphotransferase-like
679	Ma10_g20280	-2.64802	0.0397409	Putative phospholipid-transporting ATPase 9
680	Ma06_g05330	-2.65446	0.00873292	Probable mitochondrial adenine nucleotide transporter BTL1
681	Ma02_g00320	-2.65661	0.0223955	COBRA-like protein 7
682	Ma08_g24150	-2.65666	0.0140023	7-deoxyloganetin glucosyltransferase-like
683	Ma09_g19650	-2.65784	0.0202593	Probable leucine-rich repeat receptor-like protein kinase At1g35710
684	Ma08_g14850	-2.65966	0.012284	Patatin-like protein 6
685	Ma03_g07390	-2.66107	0.0483159	Probable inactive receptor kinase At1g48480
686	Ma07_g12200	-2.66311	0.023247	Non-functional NADPH-dependent codeinone reductase 2-like
687	Ma05_g22390	-2.66678	0.0219455	WD_REPEATS_REGION domain-containing protein
688	Ma11_g21150	-2.68479	0.0293768	Wall-associated receptor kinase 2-like
689	Ma11_g02710	-2.6874	0.0229778	Probable receptor-like protein kinase At5g24010
690	Ma04_g03710	-2.69249	0.0139086	Sugar transport protein 13-like
691	Ma05_g20900	-2.69407	0.0121498	Phenylalanine ammonia-lyase-like
692	Ma06_g23840	-2.69774	0.0258177	Septum-promoting GTP-binding protein 1-like
693	Ma05_g06390	-2.70345	0.0140023	DUF641 domain-containing protein
694	Ma06_g35720	-2.70866	0.0093836	Auxin transporter-like protein 1
695	Ma07_g20190	-2.71368	0.0287433	Probable WRKY transcription factor 9
696	Ma05_g28430	-2.71483	0.0119621	Ammonium transporter 3 member 1-like
697	Ma03_g21060	-2.71721	0.0182425	Glutamine synthetase nodule isozyme
698	Ma02_g06330	-2.71817	0.0466125	Tricetin 3', 4', 5'-O-trimethyltransferase-like
699	Ma07_g20830	-2.72023	0.00961392	Putative Probable WRKY transcription factor 40
700	Ma06_g09910	-2.72428	0.0464263	Heparan-alpha-glucosaminide N-acetyltransferase-like
701	Ma05_g30850	-2.7253	0.0182449	Putative expressed protein
702	Ma06_g18530	-2.72739	0.0312005	Pathogen-related protein-like
703	Ma08_g32340	-2.73049	0.0161226	Lysine histidine transporter 1-like
704	Ma05_g26870	-2.7315	0.00961392	Calmodulin-binding heat-shock protein, Putative, expressed
705	Ma10_g15390	-2.73282	0.0161226	Probable WRKY transcription factor 31
706	Ma03_g05500	-2.74278	0.033815	Vacuolar cation/proton exchanger 3-like
707	Ma10_g20370	-2.74529	0.0368913	DUF1645 domain containing protein, Putative, expressed
708	Ma05_g25220	-2.7483	0.0214972	Putative expressed protein
709	Ma10_g30330	-2.75041	0.012071	Phospho-2-dehydro-3-deoxyheptonate aldolase 2, chloroplastic-like
710	Ma09_g28730	-2.75417	0.0382934	Transcription factor bHLH49-like
711	Ma11_g01570	-2.75598	0.00885709	Flotillin-like protein 1
712	Ma11_g21180	-2.75929	0.0140023	Phenylalanine ammonia-lyase-like
713	Ma02_g18760	-2.76174	0.0104447	EG45-like domain containing protein
714	Ma03_g30350	-2.76543	0.0274377	Expressed protein
715	Ma10_g11620	-2.77307	0.0291068	Probable N-acetyltransferase HLS1-like
716	Ma02_g08050	-2.78383	0.0274377	Putative quinone-oxidoreductase homolog, chloroplastic
717	Ma10_g19930	-2.78904	0.015351	Conserved hypothetical protein
718	Ma10_g24690	-2.7909	0.0142538	Putative expressed protein
719	Ma06_g19500	-2.79315	0.0222471	U-box domain-containing protein 27-like
720	Ma10_g03380	-2.79742	0.0290648	Dof zinc finger protein DOF2.1-like
721	Ma04_g21160	-2.80081	0.0138263	Ethylene-responsive transcription factor 2
722	Ma10_g10630	-2.80273	0.0164421	LEA_2 domain-containing protein (Fragment)
723	Ma07_g11630	-2.80708	0.04572	Conserved hypothetical protein
724	Ma04_g16070	-2.80786	0.0290648	Conserved hypothetical protein
725	Ma03_g28800	-2.80945	0.00873292	Serine/threonine-protein kinase At5g01020-like
726	Ma10_g29420	-2.81469	0.0435361	D53_ORYSJ DWARF 53
727	Ma01_g06160	-2.81598	0.0461914	Disease resistance RGA4
728	Ma01_g16150	-2.81644	0.0206108	Polyol transporter 5-like
729	Ma09_g09540	-2.81904	0.0244567	L-type lectin-domain containing receptor kinase IV.1
730	Ma09_g18630	-2.8205	0.0273218	Transcription factor HBP-1b(c38)-like
731	Ma03_g01360	-2.82269	0.0175639	Probable serine/threonine-protein kinase At1g18390
732	Ma10_g20800	-2.82482	0.045609	Root phototropism protein 3-like
733	Ma04_g23780	-2.8252	0.0287916	Calcium-binding protein KIC-like
734	Ma04_g29870	-2.8289	0.0220955	Probable WRKY transcription factor 57
735	Ma11_g08300	-2.84065	0.0203614	Glyceraldehyde-3-phosphate dehydrogenase 2, cytosolic-like
736	Ma09_g11550	-2.84198	0.0202593	Cysteine-rich receptor-like protein kinase 6
737	Ma11_g21750	-2.84244	0.0442899	Cellulose synthase-like protein D2
738	Ma03_g13060	-2.84343	0.0255945	Putative WRKY transcription factor 18~ WRKY42
739	Ma06_g19260	-2.84458	0.0371384	Scarecrow-like protein 23
740	Ma03_g21840	-2.85847	0.0277525	Probable receptor-like protein kinase At1g67000
741	Ma09_g01030	-2.86304	0.0134117	Serine carboxypeptidase-like 45
742	Ma02_g23280	-2.86816	0.021598	Ethylene-responsive transcription factor ERF114
743	Ma05_g19580	-2.86872	0.0278689	Trehalose 6-phosphate phosphatase
744	Ma05_g23160	-2.87217	0.0203553	E3 ubiquitin-protein ligase RMA1
745	Ma03_g26580	-2.87244	0.0206108	Protein LONGIFOLIA 2-like
746	Ma02_g07200	-2.87339	0.0217213	F-box protein SKIP2-like
747	Ma03_g05090	-2.87412	0.031884	Probable xyloglucan endotransglucosylase/hydrolase protein 23
748	Ma02_g04210	-2.87535	0.0459287	Conserved hypothetical protein
749	Ma06_g12780	-2.87773	0.0370434	U-box domain-containing protein 21-like
750	Ma11_g03590	-2.88274	0.0445021	Putative Auxin-responsive protein SAUR36
751	Ma05_g27300	-2.88477	0.0237759	Peroxidase 55
752	Ma04_g14290	-2.88553	0.0093836	UDP-glucose 6-dehydrogenase 4
753	Ma07_g09840	-2.88912	0.0225912	Mitochondrial uncoupling protein 5-like
754	Ma09_g29440	-2.89079	0.0196694	U-box domain-containing protein 17-like
755	Ma05_g20810	-2.89705	0.00882265	Arogenate dehydratase/prephenate dehydratase 2, chloroplastic-like
756	Ma07_g13700	-2.89744	0.0133953	DUF641 domain-containing protein
757	Ma05_g09990	-2.90407	0.0141716	Protein TRANSPARENT TESTA GLABRA 1-like
758	Ma03_g06980	-2.90423	0.0140023	Mitochondrial phosphate carrier protein 3, mitochondrial-like
759	Ma05_g07350	-2.90474	0.011065	NAC domain-containing protein
760	Ma07_g02750	-2.90479	0.0288666	SPL18_ORYSJ Squamosa promoter-binding 18
761	Ma07_g22960	-2.90511	0.0138263	Wall-associated receptor kinase 5-like
762	Ma09_g22640	-2.9097	0.0346869	MDIS1-interacting receptor like kinase 2
763	Ma05_g24320	-2.90987	0.0138539	Putative expressed protein
764	Ma02_g04470	-2.91003	0.0121159	VQ domain-containing protein
765	Ma07_g20050	-2.91338	0.00961392	Expressed protein
766	Ma06_g05470	-2.91609	0.0205098	Putative expressed protein
767	Ma07_g12080	-2.92038	0.0100316	Expressed protein
768	Ma00_g04770	-2.92264	0.0258819	1-aminocyclopropane-1-carboxylate oxidase 3-like
769	Ma07_g23800	-2.92537	0.012071	PRA1 family protein B4-like
770	Ma04_g23580	-2.9306	0.0370694	Putative Probable glutathione S-transferase GSTU6
771	Ma05_g11800	-2.9363	0.00893495	Putative Ethylene-responsive transcription factor ERF053
772	Ma07_g28420	-2.94021	0.0255185	Conserved hypothetical protein
773	Ma09_g22170	-2.94423	0.0138263	Expressed protein
774	Ma09_g23100	-2.95295	0.00873292	Transcription factor MYB44-like
775	Ma06_g04330	-2.95401	0.0093836	Malate dehydrogenase, chloroplastic-like
776	Ma01_g14170	-2.95479	0.0248225	Putative Alpha-1,3-arabinosyltransferase XAT2
777	Ma03_g32110	-2.9566	0.0233708	WRKY domain-containing protein
778	Ma09_g03190	-2.95998	0.0286551	Zinc finger protein ZAT11-like
779	Ma02_g16730	-2.96365	0.0220264	Probable calcium-binding protein CML45
780	Ma09_g09510	-2.96844	0.0127883	L-type lectin-domain containing receptor kinase IV.2-like
781	Ma01_g10260	-2.97043	0.0244567	Putative FBPase domain-containing protein
782	Ma06_g31520	-2.97169	0.0461914	Horcolin
783	Ma03_g27110	-2.97874	0.0138263	IQ domain-containing protein IQM1
784	Ma02_g08170	-2.97949	0.0121721	COBRA-like protein 1
785	Ma02_g19950	-2.98692	0.00893495	Putative ANK_REP_REGION domain-containing protein
786	Ma04_g32520	-2.98773	0.0161226	Phytosulfokine receptor 1-like
787	Ma09_g00900	-2.99106	0.0152504	BON1-associated protein 2-like
788	Ma03_g11270	-2.99174	0.0245181	Subtilisin-like protease SBT5.3
789	Ma06_g32720	-2.99564	0.0125025	ARG7_VIGRR Indole-3-acetic acid-induced ARG7
790	Ma03_g17220	-2.99684	0.036136	Integral membrane protein TmpA, Putative, expressed
791	Ma07_g23280	-3.00874	0.00873292	NAC domain-containing protein
792	Ma08_g24920	-3.00996	0.0263523	ABC transporter B family member 19
793	Ma05_g30790	-3.01268	0.0093836	Internal alternative NAD(P)H-ubiquinone oxidoreductase A1, mitochondrial-like
794	Ma10_g28480	-3.01739	0.0337593	ABC transporter C family member 3-like
795	Ma08_g34830	-3.01881	0.0106659	Protein YLS9-like
796	Ma08_g02280	-3.02599	0.0348606	Putative receptor protein kinase ZmPK1
797	Ma07_g08640	-3.02666	0.0291633	Leucine-rich repeat extensin-like protein 3
798	Ma07_g14770	-3.02923	0.0267031	Exostosin-2
799	Ma11_g22280	-3.03449	0.0240554	Zinc finger protein ZAT11-like
800	Ma07_g07770	-3.03614	0.0375823	Protein MKS1-like
801	Ma02_g12670	-3.03691	0.0201903	Receptor-like protein 12
802	Ma02_g15160	-3.04426	0.0140023	Allene oxide synthase 1, chloroplastic-like
803	Ma03_g07740	-3.04677	0.0360123	Protein Brevis radix-like 1
804	Ma03_g28860	-3.04779	0.0460619	Disease resistance protein RGA2-like
805	Ma07_g22950	-3.04822	0.038083	Wall-associated receptor kinase 5-like
806	Ma04_g18740	-3.04887	0.0189115	Transcription factor MYB15
807	Ma10_g15930	-3.05487	0.0138263	Expressed protein
808	Ma05_g01370	-3.05688	0.0442685	Conserved hypothetical protein
809	Ma01_g21800	-3.06493	0.0359581	AP2/ERF and B3 domain-containing transcription repressor RAV2-like
810	Ma04_g36330	-3.06833	0.0329088	Wall-associated receptor kinase-like 2
811	Ma07_g19830	-3.07361	0.0284304	Conserved hypothetical protein
812	Ma07_g26810	-3.07983	0.0213754	RING-H2 finger protein ATL39-like
813	Ma03_g08330	-3.08716	0.0356272	Polygalacturonase At1g48100-like
814	Ma05_g01220	-3.09037	0.0093836	Dirigent protein 2-like
815	Ma03_g10380	-3.0912	0.00873292	Rhamnogalacturonan I rhamnosyltransferase 1
816	Ma01_g19330	-3.09262	0.0431411	Ethylene-responsive transcription factor 9
817	Ma08_g11100	-3.09424	0.0140023	MLO-like protein 6
818	Ma07_g03440	-3.09463	0.0323261	Conserved hypothetical protein
819	Ma01_g01030	-3.09874	0.0103613	Probable xyloglucan endotransglucosylase/hydrolase protein 7
820	Ma00_g02790	-3.1007	0.0138539	AP2/ERF domain-containing protein
821	Ma10_g28680	-3.10166	0.0138263	Stress-induced protein, Putative, expressed
822	Ma04_g31870	-3.10356	0.0226754	Remorin-like
823	Ma02_g03860	-3.10541	0.037864	Probable carboxylesterase 15
824	Ma03_g11210	-3.10595	0.0120807	Subtilisin-like protease SBT5.3
825	Ma04_g21320	-3.11231	0.0284883	C2 domain-containing protein
826	Ma05_g13190	-3.11416	0.0138263	Malonyl-coenzyme A:anthocyanin 3-O-glucoside-6''-O-malonyltransferase-like
827	Ma08_g17680	-3.12026	0.00873292	Protein FAF-like, chloroplastic
828	Ma07_g03380	-3.12133	0.0134117	Protein YLS9-like
829	Ma09_g13010	-3.12209	0.0251143	S-adenosyl-l-methionine decarboxylase leader peptide, Putative, expressed
830	Ma08_g10980	-3.12399	0.0460622	Protein NRT1/ PTR FAMILY 6.3-like
831	Ma05_g09690	-3.12736	0.00961082	AP2/ERF and B3 domain-containing transcription repressor RAV2-like
832	Ma04_g21340	-3.13148	0.0258177	Shikimate O-hydroxycinnamoyltransferase-like
833	Ma02_g07670	-3.13194	0.00961392	Endoglucanase 12-like
834	Ma06_g11000	-3.13357	0.0234028	E3 ubiquitin-protein ligase RHA2A-like
835	Ma01_g14250	-3.13457	0.0399951	Putative expressed protein
836	Ma07_g20400	-3.13541	0.0104447	AT-hook motif nuclear-localized protein 17
837	Ma10_g14790	-3.14259	0.0459287	Probable membrane-associated kinase regulator 2
838	Ma03_g30620	-3.14281	0.0392863	Probable serine/threonine-protein kinase At1g18390
839	Ma07_g22940	-3.14669	0.0135467	Wall-associated receptor kinase 5-like
840	Ma02_g14520	-3.15025	0.0167477	Leucine-rich repeat extensin-like protein 6
841	Ma02_g10510	-3.1517	0.0196694	Probably inactive leucine-rich repeat receptor-like protein kinase IMK2
842	Ma04_g17130	-3.15197	0.0302552	Auxin-induced in root cultures protein 12-like
843	Ma09_g12520	-3.16256	0.0193875	Wiskott-Aldrich syndrome protein homolog 1-like
844	Ma07_g22610	-3.16967	0.0138539	Probable calcium-binding protein CML30
845	Ma02_g16570	-3.17038	0.0250087	MYB-related protein Hv1-like
846	Ma09_g10830	-3.17041	0.0244567	Dirigent protein 21-like
847	Ma03_g10750	-3.17068	0.012284	Pirin-like protein
848	Ma09_g20070	-3.17256	0.0478193	F-box protein SKIP2-like
849	Ma10_g05210	-3.17494	0.0127883	Abscisic acid receptor PYL4-like
850	Ma05_g02400	-3.17885	0.0280515	Phospholipase A1-Igamma1, chloroplastic-like
851	Ma02_g04610	-3.18597	0.0182433	ABC transporter G family member 9
852	Ma08_g03700	-3.19006	0.00961392	Sugar carrier protein C-like
853	Ma08_g32350	-3.19179	0.0138539	Lysine histidine transporter 1-like
854	Ma06_g03950	-3.19637	0.00873292	DUF1645 domain containing protein, Putative, expressed
855	Ma02_g06380	-3.19796	0.047561	Tricetin 3', 4', 5'-O-trimethyltransferase-like
856	Ma01_g02560	-3.2021	0.012284	UPF0392 protein RCOM_0530710-like
857	Ma05_g17620	-3.20305	0.0309666	Putative expressed protein
858	Ma09_g25630	-3.20607	0.0332036	L-type lectin-domain containing receptor kinase IX.1-like
859	Ma07_g08400	-3.20815	0.0160283	3-Ketoacyl- synthase 11
860	Ma07_g12450	-3.21106	0.0184306	Ankyrin repeat-containing protein At2g01680-like
861	Ma07_g13490	-3.21549	0.0265667	Probable F-box protein At4g22030
862	Ma03_g25780	-3.22121	0.0138263	MYB family transcription factor, Putative, expressed
863	Ma07_g07130	-3.22199	0.0117569	Adenine phosphoribosyltransferase 4-like
864	Ma08_g23520	-3.2238	0.00961392	HMA domain-containing protein
865	Ma09_g13000	-3.2254	0.0149613	DCAM_ORYSJ S-adenosylmethionine decarboxylase proenzyme
866	Ma01_g17030	-3.22639	0.0169647	LysM domain-containing GPI-anchored protein precursor, Putative, expressed
867	Ma07_g24890	-3.23079	0.0360123	Dirigent protein 1-like
868	Ma09_g27910	-3.2318	0.012071	Cell number regulator 10-like
869	Ma09_g30270	-3.23611	0.00883174	Protein YLS9
870	Ma03_g10740	-3.23667	0.0464263	Conserved hypothetical protein
871	Ma09_g01690	-3.23935	0.0358455	Probable calcium-binding protein CML45
872	Ma05_g31930	-3.24174	0.0140175	Protein LURP-one-related 10-like
873	Ma07_g05300	-3.25593	0.0093836	Probable WRKY transcription factor 60
874	Ma07_g16650	-3.26576	0.00873292	RING-H2 finger protein ATL2-like
875	Ma06_g14570	-3.2682	0.0093836	Protein MKS1-like
876	Ma10_g15940	-3.27112	0.00873292	Cationic peroxidase SPC4-like
877	Ma04_g17120	-3.27437	0.017929	B561J_ARATH Cytochrome b561 and DOMON domain-containing At5g47530
878	Ma06_g33200	-3.27549	0.023247	Putative Auxin-responsive protein SAUR71
879	Ma03_g18690	-3.29244	0.012071	Protein NRT1/ PTR FAMILY 8.1-like
880	Ma01_g03880	-3.29693	0.0293768	BTB/POZ domain-containing protein At3g22104-like
881	Ma11_g06270	-3.29858	0.00961392	Protein NRT1/ PTR FAMILY 5.2-like
882	Ma08_g32910	-3.29863	0.0348768	Cytochrome P450 71A1-like
883	Ma01_g19550	-3.3071	0.0103613	Pathogenesis-related protein 1-like
884	Ma11_g07010	-3.31928	0.0469445	UPF0392 protein At1g27200-like
885	Ma04_g18020	-3.33217	0.0200949	Probable mitochondrial chaperone BCS1-B
886	Ma09_g20540	-3.33736	0.0104447	4-coumarate--CoA ligase-like 10
887	Ma06_g32700	-3.34136	0.00873292	RING-H2 finger protein ATL3-like
888	Ma04_g29400	-3.34261	0.0126978	NCED1_MAIZE 9-cis-epoxycarotenoid dioxygenase 1, chloroplastic
889	Ma06_g16630	-3.36155	0.0269132	Conserved hypothetical protein
890	Ma06_g30210	-3.3644	0.00961392	C2 NT-type domain-containing protein
891	Ma05_g01100	-3.36497	0.0243358	MYB-related protein 308
892	Ma01_g06170	-3.37651	0.0291247	Disease resistance RGA2
893	Ma10_g21290	-3.38162	0.0295906	Nudix hydrolase 8-like
894	Ma09_g19620	-3.38712	0.0127883	MENTAL domain-containing protein
895	Ma06_g01150	-3.39002	0.012284	Probable WRKY transcription factor 26
896	Ma08_g10990	-3.39552	0.0263607	Adenine phosphoribosyltransferase 4-like
897	Ma10_g04420	-3.41851	0.0276295	MYB-related protein 308
898	Ma06_g02630	-3.41868	0.0212533	Putative transcription factor bHLH041
899	Ma03_g24780	-3.42636	0.024541	Probable potassium transporter 13
900	Ma03_g21270	-3.42735	0.0256267	Probable WRKY transcription factor 50
901	Ma10_g29990	-3.42745	0.0126688	Probable WRKY transcription factor 9
902	Ma07_g29010	-3.42949	0.0222471	Sugar transport protein 13-like
903	Ma07_g09030	-3.44008	0.011822	IQ domain-containing protein IQM1
904	Ma05_g02120	-3.44104	0.0255185	Transcription factor JUNGBRUNNEN
905	Ma08_g03900	-3.4415	0.00883174	Cytokinin dehydrogenase 3-like
906	Ma06_g32450	-3.44422	0.0370434	Cytochrome P450 78A5-like
907	Ma06_g36050	-3.45239	0.0136011	Scarecrow-like protein 9
908	Ma04_g30790	-3.45643	0.0103613	Protein FAF-like, chloroplastic
909	Ma03_g04190	-3.45706	0.0188029	Polycystic kidney disease protein 1-like 3
910	Ma11_g04630	-3.45753	0.0459578	Putative peroxidase 1
911	Ma06_g25940	-3.45812	0.0286178	Short-chain type dehydrogenase/reductase-like
912	Ma04_g30910	-3.45813	0.0280515	Transcription factor bHLH83-like
913	Ma06_g31750	-3.47201	0.0181259	Probable LRR receptor-like serine threonine- kinase At1g56140
914	Ma04_g37230	-3.48074	0.0181149	Protein NRT1/ PTR FAMILY 6.2-like
915	Ma04_g02880	-3.48108	0.032263	Transcription factor bHLH149-like
916	Ma09_g02930	-3.48496	0.0294099	Pleiotropic drug resistance protein 3-like
917	Ma06_g38940	-3.49344	0.045609	Auxin response factor 11-like
918	Ma08_g05750	-3.50215	0.024541	Probable carboxylesterase 15
919	Ma03_g30650	-3.50386	0.023436	Probable serine/threonine-protein kinase At1g18390
920	Ma02_g18610	-3.50723	0.0138263	Protein NRT1/ PTR FAMILY 4.6-like
921	Ma06_g00910	-3.51304	0.0362173	Transcription factor MYB105
922	Ma06_g29690	-3.51903	0.0186507	Probably inactive leucine-rich repeat receptor-like protein kinase At3g28040
923	Ma10_g26100	-3.52338	0.0100316	Signaling peptide TAXIMIN 2
924	Ma08_g14030	-3.53968	0.0205098	Lysine histidine transporter-like 8
925	Ma03_g03540	-3.54739	0.0161226	Probable inorganic phosphate transporter 1-10
926	Ma03_g27330	-3.56375	0.0241825	Probable LRR receptor-like serine/threonine-protein kinase At2g16250
927	Ma09_g08640	-3.56927	0.0167477	B3 domain-containing protein Os11g0156000-like
928	Ma05_g12860	-3.57325	0.0362519	Probable LRR receptor-like serine/threonine-protein kinase At4g08850
929	Ma05_g08120	-3.57815	0.00990264	MLO-like protein 3
930	Ma07_g28630	-3.57943	0.047561	VQ domain-containing protein
931	Ma05_g14510	-3.5949	0.00873292	Transcription factor MYB4
932	Ma08_g01930	-3.59554	0.00883174	Putative expressed protein
933	Ma04_g34810	-3.59738	0.0363026	Agamous-like MADS-box protein AGL62
934	Ma05_g04110	-3.60547	0.0138263	L-ascorbate oxidase
935	Ma03_g02960	-3.60616	0.0181149	Aspartic proteinase nepenthesin-2-like
936	Ma09_g05320	-3.61109	0.0093836	Respiratory burst oxidase homolog protein A-like
937	Ma08_g17250	-3.62012	0.0127883	Putative protein MODIFYING WALL LIGNIN-1
938	Ma04_g01580	-3.63559	0.0135784	Loricrin-like
939	Ma10_g24560	-3.64424	0.0267031	Protein EXORDIUM
940	Ma05_g16120	-3.66097	0.0093836	E3 ubiquitin-protein ligase RHA1B-like
941	Ma10_g18710	-3.66329	0.00961392	Probable calcium-binding protein CML45
942	Ma01_g19030	-3.66567	0.00961392	Tetraspanin-8
943	Ma02_g06070	-3.67335	0.0288666	Putative DNA-binding protein ESCAROLA
944	Ma07_g01410	-3.67402	0.0119621	Leucine-rich repeat extensin-like protein 6
945	Ma10_g17090	-3.68608	0.0415992	Conserved hypothetical protein
946	Ma00_g02930	-3.68763	0.0474922	NAC domain-containing protein
947	Ma04_g32660	-3.68936	0.00873292	Putative Ethylene-responsive transcription factor ERF053
948	Ma09_g15510	-3.69616	0.00873292	Germin 8-14
949	Ma05_g19320	-3.70526	0.0374402	Hexosyltransferase
950	Ma07_g03370	-3.70925	0.00873292	Serine/threonine-protein kinase Nek5-like
951	Ma02_g19100	-3.71785	0.0346027	Peroxisomal membrane protein 13-like
952	Ma06_g35050	-3.7216	0.0482696	Cation/H( ) antiporter 20-like
953	Ma07_g01400	-3.72486	0.0329001	Calmodulin-like protein 11
954	Ma03_g04580	-3.73256	0.0146365	BTB/POZ domain-containing protein NPY1-like
955	Ma02_g22630	-3.76042	0.0326975	U-box domain-containing protein 25-like
956	Ma07_g08910	-3.76311	0.0492538	Putative transcription factor bHLH041
957	Ma04_g21950	-3.76893	0.0219455	PH, RCC1 and FYVE domains-containing protein 1
958	Ma09_g11910	-3.76985	0.0121353	Probable L-type lectin-domain containing receptor kinase S.5
959	Ma11_g03980	-3.77144	0.0131866	Putative ANK_REP_REGION domain-containing protein
960	Ma06_g36450	-3.77165	0.0209339	Pleiotropic drug resistance protein 3-like
961	Ma11_g04000	-3.77436	0.0121498	Ankyrin repeat-containing protein At2g01680-like
962	Ma05_g13180	-3.78006	0.00961392	Malonyl-coenzyme A:anthocyanin 3-O-glucoside-6''-O-malonyltransferase-like
963	Ma04_g27590	-3.78331	0.00961392	Conserved hypothetical protein
964	Ma09_g28700	-3.789	0.0161137	Putative Disease resistance protein RPM1~ RPP13L4
965	Ma05_g08420	-3.80307	0.0093836	Zinc finger protein ZAT6-like
966	Ma04_g37310	-3.83571	0.0186142	Probable LRR receptor-like serine/threonine-protein kinase At3g47570
967	Ma07_g19790	-3.84393	0.012071	Probable galacturonosyltransferase-like 6
968	Ma08_g26720	-3.85049	0.0199161	Transcription factor RAX2-like
969	Ma05_g05540	-3.85521	0.0103613	LysM domain-containing protein
970	Ma04_g21570	-3.85639	0.011822	Putative Ethylene response factor~ RAP2-4
971	Ma09_g11490	-3.85874	0.0373554	Peroxidase 1
972	Ma05_g01620	-3.86767	0.0208451	Zinc finger protein 1-like
973	Ma02_g16460	-3.8732	0.036136	Putative Auxin-induced protein 5NG4
974	Ma08_g12940	-3.88336	0.0100329	Putative Auxin-induced protein 5NG4
975	Ma03_g09070	-3.88373	0.00873292	Putative Auxin-induced protein 5NG4
976	Ma06_g36340	-3.88702	0.0267479	Ankyrin repeat-containing protein At3g12360-like
977	Ma05_g09980	-3.89364	0.012071	Naringenin, 2-oxoglutarate 3-dioxygenase-like
978	Ma05_g10190	-3.89651	0.00961392	SPX domain-containing membrane protein OsI_17046-like
979	Ma04_g36340	-3.89759	0.0181893	LRRNT_2 domain-containing protein
980	Ma06_g06790	-3.91708	0.00885709	Protein NRT1/ PTR FAMILY 6.2-like
981	Ma01_g06150	-3.92278	0.0431411	Disease resistance RGA4
982	Ma05_g05910	-3.92644	0.0265667	Boron transporter 4-like
983	Ma03_g17210	-3.94386	0.0206108	Probable WRKY transcription factor 41
984	Ma09_g16070	-3.95969	0.0153008	Chitinase 10-like
985	Ma11_g19450	-3.963	0.0483808	pEARLI1-like lipid transfer 2
986	Ma07_g14030	-3.9752	0.00873292	Probable WRKY transcription factor 41
987	Ma09_g10260	-3.98163	0.0213986	BI1-like protein
988	Ma09_g24260	-3.98986	0.0474922	BTB/POZ domain-containing protein At3g19850-like
989	Ma06_g34440	-4.01087	0.00873292	Abscisic acid receptor PYL4-like
990	Ma10_g15060	-4.0331	0.00873292	Proline-rich protein 2-like
991	Ma04_g02090	-4.05557	0.00961392	Conserved hypothetical protein
992	Ma05_g20110	-4.06613	0.0181149	Putative expressed protein
993	Ma09_g10950	-4.07408	0.0316402	WUSCHEL-related homeobox 4-like
994	Ma04_g10410	-4.09755	0.00961392	VQ domain-containing protein
995	Ma08_g01420	-4.11676	0.0199161	Putative expressed protein
996	Ma05_g05530	-4.12283	0.0361176	Auxin-responsive SAUR32
997	Ma06_g35820	-4.12485	0.0157385	Laccase-24-like
998	Ma04_g34930	-4.15821	0.012284	Leucine-rich repeat receptor-like serine/threonine-protein kinase At1g17230
999	Ma08_g34740	-4.17625	0.0181259	Polyphenol oxidase, chloroplastic-like
1000	Ma05_g06590	-4.1896	0.0339333	Probable inactive receptor kinase At4g23740
1001	Ma04_g38880	-4.19847	0.00873292	Allene oxide synthase, chloroplastic
1002	Ma04_g14620	-4.19984	0.0329088	Probable vacuolar amino acid transporter YPQ1
1003	Ma11_g22870	-4.2053	0.0484542	Putative leucine-rich repeat receptor-like serine/threonine-protein kinase At2g19230
1004	Ma02_g10880	-4.21414	0.0347356	Protein RADIALIS-like 3
1005	Ma04_g26220	-4.22439	0.0244704	Putative HTH MYB-type domain-containing protein
1006	Ma02_g24190	-4.2302	0.00961392	Patatin-like protein 2
1007	Ma11_g05490	-4.23635	0.0386564	Protein SRG1-like
1008	Ma02_g22720	-4.23795	0.019863	Putative 12-oxophytodienoate reductase 5
1009	Ma02_g19720	-4.24792	0.0225912	Probable 4-coumarate--CoA ligase 2
1010	Ma10_g15870	-4.27336	0.032287	E3 ubiquitin-protein ligase PUB23-like
1011	Ma09_g11510	-4.3048	0.0093836	Peroxidase
1012	Ma02_g24400	-4.32504	0.0161226	AP2/ERF and B3 domain-containing transcription repressor RAV2-like
1013	Ma05_g09420	-4.3319	0.0177108	Probable WRKY transcription factor 61
1014	Ma03_g30570	-4.35037	0.0202593	AP2/ERF and B3 domain-containing protein Os05g0549800-like
1015	Ma10_g28400	-4.35137	0.041907	Receptor-like protein EIX1
1016	Ma08_g33870	-4.35723	0.00873292	36.4 kDa proline-rich protein-like
1017	Ma05_g27310	-4.36045	0.0461914	Peroxidase 55
1018	Ma09_g03090	-4.37533	0.0229778	Exocyst complex component EXO70A1-like
1019	Ma01_g03210	-4.3917	0.0224354	C2 domain-containing protein
1020	Ma07_g19640	-4.3926	0.0093836	Trans-cinnamate 4-monooxygenase-like
1021	Ma04_g20680	-4.39291	0.00873292	Expressed protein
1022	Ma04_g08430	-4.41611	0.0311351	Probable membrane-associated kinase regulator 2
1023	Ma06_g36600	-4.43094	0.0100316	L-ascorbate oxidase homolog
1024	Ma01_g01600	-4.43673	0.0120444	WEB family protein At3g02930, chloroplastic-like
1025	Ma04_g26390	-4.45836	0.0257197	Scarecrow-like protein 28
1026	Ma05_g15470	-4.47507	0.00873292	Probable inorganic phosphate transporter 1-8
1027	Ma05_g02100	-4.50026	0.0459582	Trihelix transcription factor GT-4-like
1028	Ma10_g24400	-4.52775	0.0117569	Conserved hypothetical protein
1029	Ma06_g02770	-4.54053	0.00873292	Conserved hypothetical protein
1030	Ma06_g26590	-4.55369	0.0387347	Geranylgeranyl pyrophosphate synthase 7, chloroplastic-like
1031	Ma09_g23870	-4.56174	0.00883174	Type I inositol 1, 4, 5-trisphosphate 5-phosphatase 2-like
1032	Ma06_g23670	-4.56341	0.0463097	Peroxidase 56
1033	Ma11_g20800	-4.58104	0.047561	LEA_2 domain-containing protein
1034	Ma10_g23630	-4.5938	0.0120444	Protein GLUTAMINE DUMPER 3-like
1035	Ma03_g23040	-4.60698	0.00961392	Amino acid permease 3-like
1036	Ma04_g37320	-4.62146	0.00873292	Conserved hypothetical protein
1037	Ma10_g12500	-4.71774	0.0121498	Putative expressed protein
1038	Ma04_g19710	-4.73068	0.0198074	No apical meristem protein, Putative, expressed
1039	Ma06_g20900	-4.7402	0.012284	WTR45_ARATH WAT1-related At5g64700
1040	Ma06_g15740	-4.7467	0.020344	UDP-glycosyltransferase 72B1-like
1041	Ma11_g02430	-4.76074	0.015178	Protein NRT1/ PTR FAMILY 5.2-like
1042	Ma01_g04230	-4.76159	0.0330048	ABC transporter G family member 9
1043	Ma05_g09600	-4.91167	0.0370246	Acyl-protein thioesterase 2-like
1044	Ma10_g08690	-4.97797	0.012284	Cytochrome P450 78A6-like
1045	Ma02_g06450	-4.99097	0.0273218	Homeobox-leucine zipper protein HAT22-like
1046	Ma08_g13870	-5.03852	0.0329126	Protein EXORDIUM-like 5
1047	Ma04_g03580	-5.06969	0.0186142	Indole-3-pyruvate monooxygenase YUCCA2-like
1048	Ma08_g20750	-5.08229	0.0212104	Putative VQ domain-containing protein
1049	Ma10_g25840	-5.1172	0.0222757	Peroxidase 15
1050	Ma09_g06280	-5.12319	0.00873292	Interactor of constitutive active ROPs 4-like
1051	Ma10_g27630	-5.12644	0.00873292	Expressed protein
1052	Ma06_g09410	-5.1281	0.0404093	LOB domain-containing protein 37-like
1053	Ma04_g14610	-5.39382	0.0119621	Calcium uniporter 2, mitochondria
1054	Ma09_g14900	-5.4204	0.0121498	Nitrate reductase [NADH] 1
1055	Ma03_g11310	-5.42789	0.0407682	Subtilisin-like protease SBT5.3
1056	Ma02_g16180	-5.52441	0.043597	RNA exonuclease 4-like
1057	Ma11_g01320	-5.55091	0.0134117	Protein EXORDIUM-like 5
1058	Ma02_g10870	-5.76168	0.0216675	Protein RADIALIS-like 4
1059	Ma11_g03110	-6.00083	0.0093836	MATE efflux family protein 5-like
1060	Ma04_g19550	-6.14988	0.0483808	Glycine-rich cell wall structural protein 1.8-like
1061	Ma04_g14910	-6.16354	0.0320918	Protein RADIALIS-like 3
1062	Ma03_g28630	-6.16943	0.0262867	Vegetative cell wall protein gp1-like
1063	Ma09_g17280	-6.18342	0.0140023	Protein NRT1/ PTR FAMILY 5.1-like
1064	Ma04_g15060	-6.21124	0.047093	Putative receptor protein kinase ZmPK1
1065	Ma06_g19400	-6.31931	0.00961392	Ethylene-responsive transcription factor ERF110
1066	Ma10_g28190	-6.57906	0.015178	Probable WRKY transcription factor 72
1067	Ma07_g28720	-6.61538	0.00873292	Conserved hypothetical protein
1068	Ma09_g27340	-6.69368	0.0480387	Cytochrome P450 78A5-like
1069	Ma06_g08530	-6.72478	0.00873292	Vacuolar amino acid transporter 1
1070	Ma01_g11890	-6.85722	0.0424962	Protein ODORANT1
1071	Ma05_g26940	-7.05446	0.027289	Ethylene-responsive transcription factor 2
1072	Ma05_g01130	-7.13256	0.0255185	Expressed protein
1073	Ma02_g10890	-7.6096	0.0300017	SNF1-related protein kinase regulatory subunit gamma-1-like

## Sheet: Defense-related DEGs (UP)
Gene ID	Annotation	log2FC	FDR	Uniprot-derived classifications
Ma08_g22530	EID1-like F-box protein 3	4.58521	0.00873292	ABA pathway	ABA signaling	response to osmotic stress
Ma07_g03980	Zeaxanthin epoxidase, chloroplastic-like	4.54605	0.0141716	ABA pathway	response to osmotic stress
Ma11_g20360	Probable protein phosphatase 2C 68	4.52455	0.00873292	ABA pathway
Ma08_g12880	Probable protein phosphatase 2C 37	4.36937	0.00961392	ABA pathway
Ma03_g31600	Ninja-family protein 6-like	4.1971	0.0187317	ABA pathway	response to ABA	signal transduction
Ma04_g39350	Ninja-family protein AFP3-like	3.40572	0.0164467	ABA pathway	response to ABA	signal transduction
Ma04_g15710	Abscisic acid receptor PYL8-like	3.22955	0.012071	ABA pathway	ABA signaling
Ma07_g28200	Ninja-family protein AFP3-like	3.19791	0.00961392	ABA pathway	response to ABA	signal transduction
Ma06_g36870	Ninja-family protein AFP3-like	2.43355	0.00961392	ABA pathway	response to ABA	signal transduction
Ma05_g31380	Probable protein phosphatase 2C 30	2.29496	0.0290648	ABA pathway
Ma11_g02070	Probable protein phosphatase 2C 75	2.2225	0.0176188	ABA pathway
Ma06_g25570	Potassium channel AKT2	2.1599	0.0164467	ABA pathway	response to ABA	Nucleotide binding
Ma08_g10610	Galactinol synthase 1	2.12266	0.0196694	ABA pathway	response to ABA	responde to oxidative stress	Osmoprotectant
Ma09_g17330	Protein EARLY RESPONSIVE TO DEHYDRATION 15-like	2.01702	0.0206964	ABA pathway	Defense response	systemic acquired resistance
Ma07_g26150	Anthocyanidin 5, 3-O-glucosyltransferase-like	2.40392	0.0135467	Secondary metabolism	Anthocyanin biosynthesis
Ma05_g00970	Putative Auxin-induced protein	4.42812	0.0393019	Auxin signaling
Ma11_g00920	Auxin-induced protein 15A-like	3.14935	0.0368913	Auxin signaling	Auxin phytohormone	response to auxin
Ma07_g26620	Auxin-responsive protein IAA16-like	3.0938	0.00937154	Auxin signaling	Transcription factor
Ma09_g13770	Auxin-repressed 12.5 kDa protein-like	2.79095	0.00961392	Auxin signaling	Auxin phytohormone
Ma04_g39810	Auxin-repressed 12.5 kDa protein	2.61511	0.0274377	Auxin signaling	Auxin phytohormone
Ma02_g20470	Putative Auxin-responsive protein SAUR36	2.51548	0.0201903	Auxin signaling
Ma09_g13930	IAA-amino acid hydrolase ILR1-like 1	2.23801	0.0364021	Auxin signaling	auxin metabolic process
Ma04_g14490	Omega-hydroxypalmitate O-feruloyl transferase-like	5.76092	0.0229951	Cell wall	cell wall pectin biosynthetic process	suberin biosynthetic process
Ma09_g13800	Ketoacyl_synth_N domain-containing protein	5.38594	0.0127883	cell wall	Epicuticular wax
Ma04_g24510	3-Ketoacyl- synthase 11	4.54289	0.0127883	Cell wall	Epicuticular wax	cell wall
Ma07_g19870	Classical arabinogalactan protein 1-like	4.53629	0.0261086	Cell wall	Programmed cell death
Ma01_g09200	Protein ECERIFERUM 3-like	4.22295	0.0140023	Cell wall	Epicuticular wax	oxidoreductase activity
Ma09_g28960	Expansin-A7-like	4.05152	0.0299697	Cell wall	cell wall organization
Ma04_g40060	Pectinesterase-like	3.48113	0.0124748	Cell wall	oxidoreductase activity
Ma10_g18740	Probable mannan synthase 4	2.82298	0.0225912	Cell wall
Ma05_g26280	Dof zinc finger protein DOF5.4-like	2.80997	0.0196389	Cell wall	Transcription factor	cell wall modification	response to salicylic acid
Ma07_g03120	UDP-glucuronate:xylan alpha-glucuronosyltransferase 1-like	2.41416	0.0138263	Cell wall
Ma02_g23300	Acyl carrier protein 4, chloroplastic-like	2.32915	0.0114631	Cell wall	Epicuticular wax	systemic acquired resistance
Ma02_g18400	Dof zinc finger protein DOF1.7-like	2.19582	0.0199193	Cell wall	Transcription factor	cell wall modification	response to salicylic acid
Ma03_g05180	KNR4/SMI1 homolog	2.04199	0.0295132	cell wall	cell wall biogenesis
Ma08_g25550	Proline-rich receptor-like protein kinase PERK9	2.13378	0.0255185	Cellular response to hypoxia
Ma01_g02630	Endochitinase-like	4.37384	0.0483737	Chitin metabolism	Defense response to fungos	chitin catabolic process
Ma09_g20710	Chitinase 6	3.0303	0.0279507	Chitin metabolism	Defense response to fungos	chitin catabolic process	PTI
Ma06_g10880	Piriformospora indica-insensitive protein 2-like	8.82741	0.00937154	Defense response
Ma09_g25980	Jacalin-related lectin 35-like	6.41145	0.0337179	Defense response	response to biotic stress
Ma05_g09330	Bowman-Birk type proteinase inhibitor-like	5.22836	0.0256267	Defense response	protease inhibitor
Ma08_g20280	Horcolin	4.58484	0.00873292	Defense response	Lectin
Ma02_g05100	BRASSINOSTEROID INSENSITIVE 1-associated receptor kinase 1-like	4.17168	0.016153	Defense response	Protein serine/threonine kinase activity	PAMP-triggered immunity	Brassinosteroid signaling
Ma08_g20300	Jacalin-related lectin 19	3.82111	0.0109176	Defense response	response to biotic stress
Ma04_g21240	Cysteine proteinase 15A	3.46205	0.030741	Defense response	protein catabolysis	Defense response to virus
Ma04_g33910	S-norcoclaurine synthase-like	2.72025	0.0420884	Defense response	Alkaloid metabolism
Ma06_g12740	Mitogen-activated protein kinase kinase 9-like	2.09322	0.011251	Defense response	MAPK cascades	response to fungus	ET signaling	https://pubmed.ncbi.nlm.nih.gov/21947882/
Ma09_g28690	Putative Disease resistance protein RPM1	2.79813	0.0465325	Effector-triggered immunity	Disease resistance protein
Ma09_g04500	Ferritin-4, chloroplastic-like	2.82563	0.0103613	iron ion homeostasis	response to reactive oxygen species
Ma03_g15990	Type I inositol 1, 4, 5-trisphosphate 5-phosphatase 11	6.1235	0.0403642	JA pathway	ABA pathway	response to auxin	response to salt stress
Ma05_g26760	23 kDa jasmonate-induced protein-like	3.87931	0.0249541	JA pathway	Jasmonic acid metabolism
Ma04_g17200	Non-specific lipid-transfer protein 1-like	3.79137	0.0344389	JA pathway	response to biotic stimulus	JA signaling	wax deposition
Ma04_g24880	Ethylene-responsive transcription factor RAP2-13	3.33481	0.0480962	JA pathway	Transcription factor	Ethylene signaling
Ma04_g30830	Non-specific lipid-transfer protein 2-like	3.19206	0.00937154	JA pathway	defense response	wax deposition
Ma06_g12480	Tify domain-containing protein	2.76733	0.0187799	JA pathway	Defense response	Response to wounding
Ma02_g01270	Protein YLS2-like	2.71569	0.0103613	JA pathway	ET pathway	SA pathway	Response to fungus	response to vrus
Ma11_g10440	ABC transporter G family member 25	2.48988	0.0203014	Membrane	Transmembrane transport	epicuticular wax
Ma05_g07370	Thioredoxin-like 1-2, chloroplastic	7.4336	0.0314313	Oxidoreductase activity
Ma11_g07490	Reticuline oxidase-like	5.32595	0.012284	Oxidoreductase activity	alkaloid biosynthesis
Ma08_g22250	Thioredoxin-like 1-2, chloroplastic	4.85946	0.00873292	Oxidoreductase activity
Ma07_g27950	Isoflavone 2'-hydroxylase-like	4.40183	0.0357111	Oxidoreductase activity	phytoalexin biosynthesis	phenylopropanoid biosynthesis	secondary metabolism
Ma07_g01870	Probable galactinol--sucrose galactosyltransferase 2	3.39466	0.0132997	Oxidoreductase activity	Response to oxidative stress
Ma10_g25700	Thioredoxin-like 1-2, chloroplastic	3.29315	0.0371436	Oxidoreductase activity
Ma09_g30730	Thioredoxin-like protein CXXS1	2.93045	0.012071	Oxidoreductase activity
Ma06_g10290	Peroxidase 4	2.55488	0.0365932	Oxidoreductase activity	response to oxidative stress
Ma11_g19280	1-Cys peroxiredoxin	2.51205	0.0202593	Oxidoreductase activity	peroxidase
Ma06_g33950	Thioredoxin-like 1-2, chloroplastic	2.31579	0.0117981	Oxidoreductase activity
Ma04_g02550	G-type lectin S-receptor-like serine/threonine-protein kinase At5g24080	6.82151	0.0140023	Protein serine/threonine kinase activity
Ma06_g08900	Serine/threonine-protein kinase SAPK7-like	2.32945	0.0411674	Protein serine/threonine kinase activity	defense response	ABA pathway
Ma08_g29350	Putative E3 ubiquitin-protein ligase XBAT33	4.7247	0.0127883	Protein ubiquitination
Ma08_g34370	Probable ubiquitin-conjugating enzyme E2 23	4.26833	0.0461914	Protein ubiquitination
Ma04_g21910	RING-H2 finger protein ATL45-like	3.6148	0.00937154	Protein ubiquitination
Ma04_g28670	Putative E3 ubiquitin-protein ligase WAV3	3.57628	0.00961392	Protein ubiquitination
Ma04_g27500	Putative E3 ubiquitin-protein ligase WAV3	3.31024	0.0474922	Protein ubiquitination
Ma10_g18730	E3 ubiquitin-protein ligase RNF181-like	3.2005	0.0441407	Protein ubiquitination
Ma03_g04050	BTB/POZ domain-containing protein At1g55760-like	2.99096	0.00961392	Protein ubiquitination
Ma07_g08150	BTB/POZ domain-containing protein At3g50780-like	2.54922	0.014649	Protein ubiquitination
Ma03_g14440	U-box domain-containing protein 33-like	2.33719	0.0117569	Protein ubiquitination
Ma04_g36610	BOI-related E3 ubiquitin-protein ligase 1-like	2.27117	0.0300017	Protein ubiquitination	Programmed cell death
Ma09_g28620	RING-H2 finger protein ATL43-like	2.26973	0.0280515	Protein ubiquitination
Ma05_g11470	Probable L-type lectin-domain containing receptor kinase	5.86228	0.0494326	Receptor-like kinase	defense response	cell death
Ma10_g27320	Probable LRR receptor-like serine/threonine-protein kinase At1g14390	2.67851	0.0239738	Receptor-like kinase
Ma02_g11840	Putative kinase-like protein TMKL1	2.66755	0.0381073	Receptor-like kinase
Ma11_g11880	Probable leucine-rich repeat receptor-like protein kinase At1g68400	2.49597	0.039142	Receptor-like kinase
Ma06_g05440	Probable receptor-like serine/threonine-protein kinase At5g57670	2.41218	0.020845	Receptor-like kinase
Ma10_g22460	Putative lipid-transfer protein DIR1	3.60259	0.0314313	SA pathway	systemic acquired resistance
Ma03_g08140	Pathogenesis-related protein 1-like	3.02452	0.0266428	SA pathway	response to biotic stimulus	systemic acquired resistance
Ma03_g08150	Pathogenesis-related protein 1-like	2.69633	0.0118829	SA pathway	response to biotic stimulus	systemic acquired resistance
Ma05_g07130	Potassium transporter 1	2.83715	0.0244567	salt tolerance
Ma07_g21820	Anthranilate O-methyltransferase 3-like	5.25382	0.0208624	Secondary metabolism	Defense response	biosynthesis of methyl anthranilate in response to stresses	alkaloid biosynthesis
Ma10_g16880	Dirigent protein 21-like	5.11304	0.0337593	Secondary metabolism	JA biosynthesis	Biosynthesis of lignans, flavonolignans and alkaloids
Ma04_g39420	Cytochrome P450 85A1-like	4.34181	0.0165105	Secondary metabolism	Oxidoreductase activity	Biosynthesis of lignans, flavonolignans and alkaloids
Ma03_g15420	Cytochrome P450 71A1-like	4.24209	0.0179103	Secondary metabolism	Oxidoreductase activity	Biosynthesis of lignans, flavonolignans and alkaloids
Ma09_g21200	(3S, 6E)-Nerolidol synthase 1-like	3.61806	0.020344	Secondary metabolism	Secondary metabolism	Terpenoid biosynthesis
Ma07_g21830	Anthranilate O-methyltransferase 3-like	3.59912	0.0489103	Secondary metabolism	Defense response	biosynthesis of methyl anthranilate in response to stresses	alkaloid biosynthesis
Ma07_g13070	Cytochrome P450 734A6-like	2.94793	0.0449732	Secondary metabolism	Oxidoreductase activity	Biosynthesis of lignans, flavonolignans and alkaloids
Ma04_g08150	Terpene synthase 10-like	2.86656	0.048091	Secondary metabolism	Diterpenoid biosynthesis
Ma02_g06370	Flavone O-methyltransferase 1-like	2.82875	0.0344389	Secondary metabolism	flavonol biosynthetic process	lignin biosynthetic process
Ma05_g27150	F-box/kelch-repeat protein At1g80440-like	2.4475	0.0220264	Secondary metabolism	regulation of phenylpropanoid metabolic process
Ma06_g29100	Cinnamoyl-CoA reductase 2-like	2.31433	0.0492538	Secondary metabolism	lignin biosynthesis	oxidoreductase activity	Hypersensitive response
Ma06_g22120	Cytochrome P450 78A4-like	2.14497	0.0152466	Secondary metabolism	Oxidoreductase activity	Biosynthesis of lignans, flavonolignans and alkaloids
Ma07_g13140	F-box/kelch-repeat protein At1g80440-like	2.1111	0.0279507	Secondary metabolism	regulation of phenylpropanoid metabolic process
Ma00_g04650	SNF1-related protein kinase regulatory subunit beta-1-like	3.99706	0.0093836	Signal transduction
Ma04_g02310	Glucosidase 2 subunit beta	2.70605	0.0101664	Signal transduction	Intracellular signal transduction
Ma08_g10700	CBL-interacting protein kinase 1-like	2.51306	0.038197	Signal transduction	Intracellular signal transduction	response to ABA	response to osmotic stress
Ma09_g12900	CBL-interacting serine/threonine-protein kinase 5-like	2.29071	0.0140023	Signal transduction	Intracellular signal transduction	response to osmotic stress
Ma07_g15830	Glucosidase 2 subunit beta	2.08176	0.0133637	Signal transduction	Intracellular signal transduction
Ma06_g16670	Mannose-specific lectin-like	7.01843	0.0311036	Stress response
Ma01_g14490	18.5 kDa class I heat shock protein	4.10229	0.019863	Stress response
Ma10_g27770	Heat stress transcription factor C-2b-like	2.85183	0.0093836	Stress response	cellular response to hypoxia	Transcription factor
Ma04_g37530	Heat stress transcription factor C-2a-like	2.53533	0.0448142	Stress response	cellular response to heat	Transcription factor
Ma09_g25180	22.3 kDa class VI heat shock protein-like	2.11927	0.0121498	Stress response
Ma06_g25350	Probable strigolactone esterase DAD2	3.4629	0.0134117	Strigolactone signaling	Plant-fungal interaction
Ma01_g22120	Probable strigolactone esterase DAD2	2.73308	0.0118233	Strigolactone signaling	Plant-fungal interaction
Ma06_g09370	Probable strigolactone esterase DAD2	2.58244	0.0120807	Strigolactone signaling	Plant-fungal interaction
Ma04_g06130	Floral homeotic protein APETALA 2-like	2.2088	0.0160283	systemic acquired resistance
Ma07_g10900	Transcription factor bHLH149-like	7.17223	0.047561	Transcription factor	Brassinosteroid signaling
Ma09_g23450	Transcription factor bHLH35-like	6.83014	0.0213698	Transcription factor
Ma11_g11950	Transcription factor bHLH75-like	4.84322	0.0425313	Transcription factor
Ma08_g14610	Transcription factor BEE 3-like	4.79309	0.0244567	Transcription factor	Brassinosteroid signaling
Ma07_g09150	Zinc finger CCCH domain-containing protein 2-like	4.38685	0.0140023	Transcription factor
Ma06_g26900	Probable WRKY transcription factor 70	4.18281	0.0257197	Transcription factor	Defense response	SA pathway	ET pathway	JA pathway
Ma05_g20740	MYB family transcription factor, Putative, expressed	4.12131	0.0384921	Transcription factor
Ma10_g27880	Zinc finger CCCH domain-containing protein 2-like	4.06841	0.00961392	Transcription factor
Ma08_g14960	NAC domain-containing protein	4.06537	0.0146944	Transcription factor
Ma01_g19610	MYB-related protein 308	3.44755	0.0141716	Transcription factor
Ma11_g16430	MYB-related protein Zm1-like	2.95261	0.0394261	Transcription factor
Ma04_g14140	LOB domain-containing protein 37-like	2.81211	0.0212713	Transcription factor	Defense response	Respose to biotic stress
Ma10_g10210	Transcription factor CPC-like	2.80478	0.0200949	Transcription factor
Ma01_g11970	Homeobox-leucine zipper protein HOX6-like	2.7867	0.0223955	Transcription factor	Defense response
Ma03_g30510	BHLH domain-containing protein	2.56468	0.0457233	Transcription factor	DNA binding
Ma11_g06880	MYB-related protein 308	2.51992	0.0217213	Transcription factor
Ma01_g06260	Zinc finger CCCH domain-containing protein 54-like	2.45603	0.0314313	Transcription factor
Ma09_g21900	Zinc finger protein 6-like	2.41981	0.0231521	Transcription factor	ABA pathway	Cytokinin pathway	Gibberellic acid pathway
Ma08_g10520	Transcription factor bHLH147-like	2.35145	0.0185627	Transcription factor	Brassinosteroid signaling
Ma07_g19350	MYB-related protein 306	2.33383	0.0200008	Transcription factor
Ma06_g12160	MYB-related protein 306	2.32779	0.0225912	Transcription factor
Ma07_g25610	Zinc finger protein MAGPIE-like	2.31058	0.0248225	Transcription factor
Ma06_g33040	NAC domain-containing protein	2.13808	0.0205148	Transcription factor
Ma00_g03430	Protein PHR1-LIKE 1-like	2.1108	0.0167798	Transcription factor	Myb-like transcription factor 1
Ma09_g09260	Protein PHR1-LIKE 1-like	2.11022	0.0199193	Transcription factor	Myb-like transcription factor 1
Ma09_g13790	Trihelix transcription factor GTL1-like	2.08092	0.0318841	Transcription factor	Abiotic stress response	Response to water deprivation
Ma02_g15250	Two-component response regulator-like APRR2	2.07642	0.0469131	Transcription factor	Cytokinin signaling
Ma10_g16990	NAC domain-containing 83	2.00668	0.0203014	Transcription factor

## Sheet: Defense-related DEGS (Down)
Gene ID	Annotation	log2FC	FDR	Uniprot-derived classifications
Ma06_g34440	Abscisic acid receptor PYL4-like	-4.01087	0.00873292	ABA pathway	ABA signaling
Ma10_g05210	Abscisic acid receptor PYL4-like	-3.17494	0.0127883	ABA pathway	ABA signaling
Ma10_g15290	Protein ASPARTIC PROTEASE IN GUARD CELL 2-like	-2.53061	0.0298324	ABA pathway
Ma05_g13880	Abscisic acid receptor PYR1-like	-2.50844	0.0464479	ABA pathway	ABA signaling
Ma07_g14240	Proline-rich receptor-like protein kinase PERK4	-2.26802	0.0140023	ABA pathway
Ma02_g06510	Probable protein phosphatase 2C 44	-2.01384	0.0298623	ABA pathway
Ma03_g26350	TPR repeat-containing thioredoxin TTL1-like	-2.27309	0.012071	ABA-pathway	response to osmotic stress
Ma05_g05530	Auxin-responsive SAUR32	-4.12283	0.0361176	Auxin signaling	Auxin phytohormone	response to auxin
Ma03_g09070	Putative Auxin-induced protein 5NG4	-3.88373	0.00873292	Auxin signaling
Ma08_g12940	Putative Auxin-induced protein 5NG4	-3.88336	0.0100329	Auxin signaling
Ma02_g16460	Putative Auxin-induced protein 5NG4	-3.8732	0.036136	Auxin signaling
Ma01_g19030	Tetraspanin-8	-3.66567	0.00961392	Auxin signaling	Defense response to bacterium
Ma06_g38940	Auxin response factor 11-like	-3.49344	0.045609	Auxin signaling	Transcription factor
Ma04_g17130	Auxin-induced in root cultures protein 12-like	-3.15197	0.0302552	Auxin signaling	Auxin phytohormone	response to auxin
Ma11_g03590	Putative Auxin-responsive protein SAUR36	-2.88274	0.0445021	Auxin signaling
Ma06_g35720	Auxin transporter-like protein 1	-2.70866	0.0093836	Auxin signaling	Transcription factor
Ma08_g06830	Auxin-induced protein 6B-like	-2.12575	0.0461914	Auxin signaling	Auxin phytohormone
Ma07_g18850	Auxin-induced protein 6B-like	-2.10844	0.0249872	Auxin signaling	Auxin phytohormone
Ma04_g33610	Putative Auxin-responsive protein SAUR36	-2.107	0.0179103	Auxin signaling
Ma07_g01400	Calmodulin-like protein 11	-3.72486	0.0329001	Calcium sensor
Ma10_g18710	Probable calcium-binding protein CML45	-3.66329	0.00961392	Calcium sensor	metal ion binding
Ma09_g01690	Probable calcium-binding protein CML45	-3.23935	0.0358455	Calcium sensor	metal ion binding
Ma07_g22610	Probable calcium-binding protein CML30	-3.16967	0.0138539	Calcium sensor	metal ion binding
Ma02_g16730	Probable calcium-binding protein CML45	-2.96365	0.0220264	Calcium sensor	metal ion binding
Ma11_g14590	Calmodulin-like	-2.24203	0.0218772	Calcium sensor
Ma10_g04830	Probable calcium-binding protein CML27	-2.20885	0.0093836	Calcium sensor	metal ion binding
Ma04_g33010	Uncharacterized calcium-binding protein At1g02270-like	-2.17599	0.0215447	Calcium sensor
Ma04_g14610	Calcium uniporter 2, mitochondria	-5.39382	0.0119621	Cell death
Ma09_g00900	BON1-associated protein 2-like	-2.99106	0.0152504	Cell death	Defense response	negative regulator of cell death and defense responses
Ma03_g28630	Vegetative cell wall protein gp1-like	-6.16943	0.0262867	Cell wall
Ma04_g19550	Glycine-rich cell wall structural protein 1.8-like	-6.14988	0.0483808	Cell wall	cell wall organization
Ma06_g15740	UDP-glycosyltransferase 72B1-like	-4.7467	0.020344	Cell wall	response to toxic substance
Ma08_g33870	36.4 kDa proline-rich protein-like	-4.35723	0.00873292	Cell wall	Defense response	cell wall
Ma10_g15060	Proline-rich protein 2-like	-4.0331	0.00873292	Cell wall
Ma11_g19450	pEARLI1-like lipid transfer 2	-3.963	0.0483808	Cell wall	lignin biosynthetic process
Ma07_g19790	Probable galacturonosyltransferase-like 6	-3.84393	0.012071	Cell wall	pectin / xylan biosynthesis
Ma07_g01410	Leucine-rich repeat extensin-like protein 6	-3.67402	0.0119621	Cell wall	cell wall organization
Ma07_g08400	3-Ketoacyl- synthase 11	-3.20815	0.0160283	Cell wall	Epicuticular wax	cell wall
Ma02_g14520	Leucine-rich repeat extensin-like protein 6	-3.15025	0.0167477	Cell wall	cell wall organization
Ma02_g07670	Endoglucanase 12-like	-3.13194	0.00961392	Cell wall	Cellulose catabolic process	Cell wall organization
Ma01_g01030	Probable xyloglucan endotransglucosylase/hydrolase protein 7	-3.09874	0.0103613	Cell wall
Ma07_g08640	Leucine-rich repeat extensin-like protein 3	-3.02666	0.0291633	Cell wall	cell wall organization
Ma02_g08170	COBRA-like protein 1	-2.97949	0.0121721	Cell wall	cell wall organization
Ma03_g05090	Probable xyloglucan endotransglucosylase/hydrolase protein 23	-2.87412	0.031884	Cell wall
Ma11_g21750	Cellulose synthase-like protein D2	-2.84244	0.0442899	Cell wall	cell wall organization
Ma04_g23780	Calcium-binding protein KIC-like	-2.8252	0.0287916	Cell wall	Trichome morphogenesis
Ma10_g03380	Dof zinc finger protein DOF2.1-like	-2.79742	0.0290648	Cell wall	Transcription factor	cell wall modification	response to salicylic acid
Ma02_g00320	COBRA-like protein 7	-2.65661	0.0223955	Cell wall	cell wall organization
Ma06_g36910	UDP-arabinopyranose mutase 1	-2.57614	0.0138263	Cell wall
Ma08_g27200	Probable xyloglucan endotransglucosylase/hydrolase protein 7	-2.48562	0.0337179	Cell wall
Ma09_g04290	Probable beta-1, 4-xylosyltransferase IRX9	-2.46385	0.0192132	Cell wall	cell wall organization	xylan biosynthetic process
Ma05_g28740	Calcium-binding protein KIC-like	-2.41928	0.0461914	Cell wall	Trichome morphogenesis
Ma03_g29000	LRR receptor-like serine/threonine-protein kinase GSO1	-2.35044	0.0298623	Cell wall	cell wall organization	response to wounding
Ma01_g03760	Glycine-rich cell wall structural protein 1-like	-2.3252	0.0495255	Cell wall	cell wall organization
Ma03_g20580	Leucine-rich repeat extensin-like protein 1	-2.24385	0.012284	Cell wall	cell wall organization
Ma00_g00190	Dof zinc finger protein DOF1.5	-2.23277	0.0322871	Cell wall	Transcription factor	cell wall modification	response to salicylic acid
Ma09_g06880	PLASMODESMATA CALLOSE-BINDING PROTEIN 3-like	-2.21252	0.0321573	Cell wall	carbohydrate binding	Callose deposition
Ma05_g26140	Diacylglycerol O-acyltransferase 2-like	-2.10223	0.0148844	Cell wall	lipid metabolism	Epicuticular wax
Ma03_g14800	Dof zinc finger protein DOF1.4-like	-2.10078	0.0322069	Cell wall	Transcription factor	cell wall modification	response to salicylic acid
Ma04_g19440	Dof zinc finger protein DOF3.1-like	-2.06929	0.016153	Cell wall	Transcription factor	cell wall modification	response to salicylic acid
Ma02_g02280	Probable glucan endo-1, 3-beta-glucosidase A6	-2.0498	0.0314169	Cell wall	Callose degradation	Defense response
Ma07_g02130	Endoglucanase 7-like	-2.03219	0.0103613	Cell wall	Cellulose catabolic process	Cell wall organization
Ma04_g30920	Proline-rich receptor-like protein kinase PERK9	-2.20217	0.0327593	Cellular response to hypoxia
Ma09_g16070	Chitinase 10-like	-3.95969	0.0153008	Chitin metabolism	Defense response to fungos	chitin catabolic process	PTI
Ma09_g17280	Protein NRT1/ PTR FAMILY 5.1-like	-6.18342	0.0140023	Defense response	Response to stress
Ma06_g09410	LOB domain-containing protein 37-like	-5.1281	0.0404093	Defense response	transcription factor	Respose to biotic stress
Ma11_g02430	Protein NRT1/ PTR FAMILY 5.2-like	-4.76074	0.015178	Defense response	Response to stress
Ma02_g24190	Patatin-like protein 2	-4.2302	0.00961392	Defense response	disease resistance
Ma06_g06790	Protein NRT1/ PTR FAMILY 6.2-like	-3.91708	0.00885709	Defense response	Response to stress
Ma06_g36450	Pleiotropic drug resistance protein 3-like	-3.77165	0.0209339	Defense response
Ma05_g08120	MLO-like protein 3	-3.57815	0.00990264	Defense response	Respose to biotic stimulus
Ma02_g18610	Protein NRT1/ PTR FAMILY 4.6-like	-3.50723	0.0138263	Defense response	Response to stress
Ma09_g02930	Pleiotropic drug resistance protein 3-like	-3.48496	0.0294099	Defense response
Ma04_g37230	Protein NRT1/ PTR FAMILY 6.2-like	-3.48074	0.0181149	Defense response	Response to stress
Ma10_g21290	Nudix hydrolase 8-like	-3.38162	0.0295906	Defense response	metal ion binding	response to wounding
Ma11_g06270	Protein NRT1/ PTR FAMILY 5.2-like	-3.29858	0.00961392	Defense response	Response to stress
Ma03_g18690	Protein NRT1/ PTR FAMILY 8.1-like	-3.29244	0.012071	Defense response	Response to stress
Ma06_g14570	Protein MKS1-like	-3.2682	0.0093836	Defense response	MPK4-regulated defense
Ma03_g10750	Pirin-like protein	-3.17068	0.012284	Defense response
Ma08_g10980	Protein NRT1/ PTR FAMILY 6.3-like	-3.12399	0.0460622	Defense response	Response to stress
Ma08_g11100	MLO-like protein 6	-3.09424	0.0140023	Defense response	Respose to biotic stimulus
Ma07_g07770	Protein MKS1-like	-3.03614	0.0375823	Defense response	MPK4-regulated defense
Ma06_g31520	Horcolin	-2.97169	0.0461914	Defense response	Lectin
Ma08_g14850	Patatin-like protein 6	-2.65966	0.012284	Defense response	disease resistance
Ma07_g08280	Protein NRT1/ PTR FAMILY 6.2-like	-2.61615	0.00961392	Defense response	Response to stress
Ma03_g02330	Pirin-like protein	-2.37548	0.0159606	Defense response
Ma07_g01700	Protein NRT1/ PTR FAMILY 2.13-like	-2.35878	0.0255185	Defense response	Response to stress
Ma03_g12410	Thaumatin-like protein 1b	-2.33018	0.0136569	Defense response	PR protein	ET pathway
Ma08_g18850	Mitogen-activated protein kinase kinase 9-like	-2.32664	0.047818	Defense response	MAPK cascades	response to fungus	ET signaling	https://pubmed.ncbi.nlm.nih.gov/21947882/
Ma06_g24230	Protein NRT1/ PTR FAMILY 8.1-like	-2.2986	0.0206433	Defense response	Response to stress
Ma05_g05700	Nudix hydrolase 17, mitochondrial-like	-2.26063	0.0155645	Defense response	metal ion binding
Ma06_g34790	Mitogen-activated protein kinase 5	-2.25802	0.00961392	Defense response	MAPK cascades	Hypersensitive response
Ma03_g09660	Protein NRT1/ PTR FAMILY 5.1-like	-2.23972	0.0093836	Defense response	Response to stress
Ma10_g17130	Pirin-like protein	-2.18648	0.0181893	Defense response
Ma02_g22350	Protein MKS1-like	-2.15968	0.0213986	Defense response	MPK4-regulated defense
Ma05_g12690	Protein NRT1/ PTR FAMILY 5.2-like	-2.15551	0.0207951	Defense response	Response to stress
Ma09_g01670	Pirin-like protein	-2.1378	0.0397593	Defense response
Ma08_g14360	Sar deficient 1	-2.13074	0.0378624	Defense response	SA pathway	SAR
Ma04_g04400	MLO-like protein 6	-2.08201	0.0264815	Defense response	Respose to biotic stimulus
Ma01_g06150	Disease resistance RGA4	-3.92278	0.0431411	Effector-triggered immunity	ETI-NLR	Defense response
Ma09_g28700	Putative Disease resistance protein RPM1~ RPP13L4	-3.789	0.0161137	Effector-triggered immunity	Disease resistance protein
Ma01_g06170	Disease resistance RGA2	-3.37651	0.0291247	Effector-triggered immunity	ETI-NLR	Defense response
Ma04_g18740	Transcription factor MYB15	-3.04887	0.0189115	Effector-triggered immunity	Lignin biosynthesis	Transcription Factor
Ma03_g28860	Disease resistance protein RGA2-like	-3.04779	0.0460619	Effector-triggered immunity	ETI-NLR	Defense response
Ma01_g06160	Disease resistance RGA4	-2.81598	0.0461914	Effector-triggered immunity	ETI-NLR	Defense response
Ma01_g03990	Probable disease resistance At4g19060	-2.58444	0.0146683	Effector-triggered immunity	ETI-NLR
Ma04_g35240	Putative Disease resistance protein RPS5~ RPS5	-2.48817	0.0274377	Effector-triggered immunity	Disease resistance protein
Ma03_g28980	Disease resistance protein RGA2-like	-2.19383	0.0459327	Effector-triggered immunity	ETI-NLR	Defense response
Ma06_g23890	Disease resistance RPP13 1	-2.18282	0.0135503	Effector-triggered immunity	ETI-NLR	Defense response
Ma07_g08220	Putative Probable disease resistance protein At4g33300	-2.08007	0.0249362	Effector-triggered immunity	Disease resistance protein
Ma03_g30570	AP2/ERF and B3 domain-containing protein Os05g0549800-like	-4.35037	0.0202593	ET pathway	Transcription factor	Ethylene signaling	SAR
Ma02_g24400	AP2/ERF and B3 domain-containing transcription repressor RAV2-like	-4.32504	0.0161226	ET pathway	Transcription factor	Ethylene signaling	SAR
Ma04_g21570	Putative Ethylene response factor~ RAP2-4	-3.85639	0.011822	ET pathway	Transcription factor
Ma04_g32660	Putative Ethylene-responsive transcription factor ERF053	-3.68936	0.00873292	ET pathway	Transcription factor
Ma06_g33200	Putative Auxin-responsive protein SAUR71	-3.27549	0.023247	ET pathway	Response to Auxin
Ma09_g30270	Protein YLS9	-3.23611	0.00883174	ET pathway	JA pathway	SA pathway	Response to fungus	response to vrus
Ma05_g09690	AP2/ERF and B3 domain-containing transcription repressor RAV2-like	-3.12736	0.00961082	ET pathway	Transcription factor	Ethylene signaling	SAR
Ma07_g03380	Protein YLS9-like	-3.12133	0.0134117	ET pathway	JA pathway	SA pathway	Response to fungus	response to vrus
Ma00_g02790	AP2/ERF domain-containing protein	-3.1007	0.0138539	ET pathway	Transcription factor	Ethylene signaling	SAR
Ma01_g21800	AP2/ERF and B3 domain-containing transcription repressor RAV2-like	-3.06493	0.0359581	ET pathway	Transcription factor	Ethylene signaling	SAR
Ma08_g34830	Protein YLS9-like	-3.01881	0.0106659	ET pathway	JA pathway	SA pathway	Response to fungus	response to vrus
Ma05_g11800	Putative Ethylene-responsive transcription factor ERF053	-2.9363	0.00893495	ET pathway	Transcription factor
Ma00_g04770	1-aminocyclopropane-1-carboxylate oxidase 3-like	-2.92264	0.0258819	ET pathway	Ethylene biosynthesis
Ma09_g30260	Protein YLS9-like	-2.5186	0.0103613	ET pathway	JA pathway	SA pathway	Response to fungus	response to vrus
Ma03_g24970	Putative Ethylene-responsive transcription factor 11	-2.35112	0.0161226	ET pathway	Transcription factor
Ma11_g19990	AP2/ERF domain-containing protein	-2.27672	0.0398634	ET pathway	Transcription factor	Ethylene signaling	SAR
Ma03_g02700	1-aminocyclopropane-1-carboxylate oxidase-like	-2.09126	0.0186142	ET pathway	Ethylene biosynthesis
Ma10_g01610	Receptor kinase FERONIA	-2.06737	0.0160594	ET pathway	ABA pathway	Brassinosteroid pathway	Defense response to fungus
Ma07_g06000	AP2/ERF domain-containing protein (Fragment)	-2.06685	0.0398634	ET pathway	Transcription factor	Ethylene signaling	SAR
Ma05_g26870	Calmodulin-binding heat-shock protein, Putative, expressed	-2.7315	0.00961392	Heat shock signal transduction
Ma09_g30510	Cyclic nucleotide-gated ion channel 4-like	-2.61419	0.0337179	Hypersensitive response	signaling pathways leading to hypersensitive response
Ma05_g26940	Ethylene-responsive transcription factor 2	-7.05446	0.027289	JA pathway	Transcription factor	Ethylene signaling
Ma06_g19400	Ethylene-responsive transcription factor ERF110	-6.31931	0.00961392	JA pathway	Transcription factor	Ethylene signaling
Ma04_g38880	Allene oxide synthase, chloroplastic	-4.19847	0.00873292	JA pathway	jasmonic acid mediated signaling
Ma09_g20540	4-coumarate--CoA ligase-like 10	-3.33736	0.0104447	JA pathway	phenylopropanoid biosynthesis	jasmonic acid biosynthesis
Ma01_g19330	Ethylene-responsive transcription factor 9	-3.09262	0.0431411	JA pathway	Transcription factor	Ethylene signaling
Ma02_g15160	Allene oxide synthase 1, chloroplastic-like	-3.04426	0.0140023	JA pathway	jasmonic acid mediated signaling
Ma02_g23280	Ethylene-responsive transcription factor ERF114	-2.86816	0.021598	JA pathway	Transcription factor	Ethylene signaling
Ma04_g21160	Ethylene-responsive transcription factor 2	-2.80081	0.0138263	JA pathway	Transcription factor	Ethylene signaling
Ma08_g19930	Primary amine oxidase-like	-2.60485	0.0208451	JA pathway	jasmonic acid mediated signaling	regulation of programmed cell death
Ma07_g05490	Ethylene-responsive transcription factor ERF010	-2.33479	0.0130963	JA pathway	Transcription factor	Ethylene signaling
Ma02_g05950	4-coumarate--CoA ligase-like 10	-2.33308	0.0261195	JA pathway	phenylopropanoid biosynthesis	jasmonic acid biosynthesis
Ma11_g19320	Ethylene-responsive transcription factor 2	-2.3033	0.0185783	JA pathway	Transcription factor	Ethylene signaling
Ma08_g23210	Ethylene-responsive transcription factor ERF071	-2.1754	0.0189901	JA pathway	Transcription factor	Ethylene signaling
Ma11_g23940	Ethylene-responsive transcription factor 11	-2.16135	0.0466793	JA pathway	Transcription factor	Ethylene signaling
Ma05_g24500	Protein TIFY 10B-like	-2.1176	0.0255014	JA pathway	defense response	response to wounding
Ma04_g17190	Non-specific lipid-transfer protein 1-like	-2.11616	0.0365932	JA pathway	response to biotic stimulus	JA signaling	wax deposition
Ma07_g18310	4-coumarate--CoA ligase-like 10	-2.10249	0.0298265	JA pathway	phenylopropanoid biosynthesis	jasmonic acid biosynthesis
Ma05_g02400	Phospholipase A1-Igamma1, chloroplastic-like	-3.17885	0.0280515	lipid metabolic process	wound response
Ma08_g14590	Phospholipase A2-alpha	-2.14855	0.0410748	lipid metabolic process	hypersensitive response negative regulation
Ma01_g04230	ABC transporter G family member 9	-4.76159	0.0330048	Membrane	Transmembrane transport
Ma02_g04610	ABC transporter G family member 9	-3.18597	0.0182433	Membrane	Transmembrane transport
Ma10_g28480	ABC transporter C family member 3-like	-3.01739	0.0337593	Membrane	Transmembrane transport
Ma08_g24920	ABC transporter B family member 19	-3.00996	0.0263523	Membrane	Transmembrane transport
Ma03_g21230	ABC transporter G family member 11-like	-2.47613	0.0182967	Membrane	Transmembrane transport
Ma05_g19730	ABC transporter G family member 11-like	-2.12141	0.0253907	Membrane	Transmembrane transport
Ma08_g30300	ABC transporter B family member 11-like	-2.00188	0.0399337	Membrane	Transmembrane transport	response to nematode
Ma10_g25840	Peroxidase 15	-5.1172	0.0222757	Oxidoreductase activity	response to oxidative stress
Ma06_g23670	Peroxidase 56	-4.56341	0.0463097	Oxidoreductase activity	response to oxidative stress
Ma05_g27310	Peroxidase 55	-4.36045	0.0461914	Oxidoreductase activity	response to oxidative stress
Ma09_g11510	Peroxidase	-4.3048	0.0093836	Oxidoreductase activity	response to oxidative stress
Ma02_g22720	Putative 12-oxophytodienoate reductase 5	-4.23795	0.019863	Oxidoreductase activity	JA pathway
Ma06_g35820	Laccase-24-like	-4.12485	0.0157385	Oxidoreductase activity	Cell wall organization
Ma05_g09980	Naringenin, 2-oxoglutarate 3-dioxygenase-like	-3.89364	0.012071	Oxidoreductase activity	Flavonoid biosynthetic process	ABA signaling	metal ion binding
Ma09_g11490	Peroxidase 1	-3.85874	0.0373554	Oxidoreductase activity	response to oxidative stress
Ma09_g15510	Germin 8-14	-3.69616	0.00873292	Oxidoreductase activity	PR protein 16
Ma09_g05320	Respiratory burst oxidase homolog protein A-like	-3.61109	0.0093836	Oxidoreductase activity	peroxidase
Ma11_g04630	Putative peroxidase 1	-3.45753	0.0459578	Oxidoreductase activity	peroxidase
Ma10_g15940	Cationic peroxidase SPC4-like	-3.27112	0.00873292	Oxidoreductase activity	Oxidative stress response	response to environmental stresses
Ma05_g27300	Peroxidase 55	-2.88477	0.0237759	Oxidoreductase activity	response to oxidative stress
Ma02_g08050	Putative quinone-oxidoreductase homolog, chloroplastic	-2.78383	0.0274377	Oxidoreductase activity
Ma01_g16820	Glutathione S-transferase	-2.51515	0.0205148	Oxidoreductase activity	Regulation of stress-activated MAPK cascade	response to reactive oxygen species
Ma07_g00020	Isoflavone reductase-like protein	-2.48901	0.0461914	Oxidoreductase activity	phytoalexin biosynthesis	phenylopropanoid biosynthesis
Ma02_g08040	Putative quinone-oxidoreductase homolog, chloroplastic	-2.41884	0.0222471	Oxidoreductase activity
Ma05_g16940	Glutathione S-transferase T1-like	-2.18946	0.0264707	Oxidoreductase activity	transferase activity	peroxidase activity
Ma05_g20770	Germin 5-1	-2.16008	0.0119715	Oxidoreductase activity	PR protein 16
Ma09_g31160	Putative cytochrome P450 71d8	-2.07837	0.039096	Oxidoreductase activity	Secondary metabolism
Ma04_g32520	Phytosulfokine receptor 1-like	-2.98773	0.0161226	PAMP-triggered immunity	disease resistance	kinase
Ma03_g02960	Aspartic proteinase nepenthesin-2-like	-3.60616	0.0181149	Protein Degradation	Peptidase activity
Ma11_g04120	Aspartic proteinase nepenthesin-1	-2.40956	0.0228384	Protein Degradation	Peptidase activity
Ma09_g11550	Cysteine-rich receptor-like protein kinase 6	-2.84198	0.0202593	protein kinase	PAMP-recognition receptor	Defense response
Ma09_g11600	Cysteine-rich receptor-like protein kinase 10	-2.4538	0.0438798	protein kinase	PAMP-recognition receptor	Defense response
Ma08_g07280	G-type lectin S-receptor-like serine/threonine-protein kinase B120	-2.43658	0.033815	Protein serine/threonine kinase activity
Ma06_g32570	G-type lectin S-receptor-like serine/threonine-protein kinase SD2-5	-2.19802	0.0186142	Protein serine/threonine kinase activity
Ma10_g17960	G-type lectin S-receptor-like serine/threonine-protein kinase At1g34300	-2.1573	0.0234392	Protein serine/threonine kinase activity
Ma10_g15870	E3 ubiquitin-protein ligase PUB23-like	-4.27336	0.032287	Protein ubiquitination		Negative regulator of PTI	response to osmotic stress
Ma09_g24260	BTB/POZ domain-containing protein At3g19850-like	-3.98986	0.0474922	Protein ubiquitination
Ma02_g22630	U-box domain-containing protein 25-like	-3.76042	0.0326975	Protein ubiquitination	defense response
Ma03_g04580	BTB/POZ domain-containing protein NPY1-like	-3.73256	0.0146365	Protein ubiquitination
Ma05_g16120	E3 ubiquitin-protein ligase RHA1B-like	-3.66097	0.0093836	Protein ubiquitination
Ma06_g32700	RING-H2 finger protein ATL3-like	-3.34136	0.00873292	Protein ubiquitination
Ma01_g03880	BTB/POZ domain-containing protein At3g22104-like	-3.29693	0.0293768	Protein ubiquitination
Ma07_g16650	RING-H2 finger protein ATL2-like	-3.26576	0.00873292	Protein ubiquitination
Ma09_g20070	F-box protein SKIP2-like	-3.17256	0.0478193	Protein ubiquitination
Ma06_g11000	E3 ubiquitin-protein ligase RHA2A-like	-3.13357	0.0234028	Protein ubiquitination		ABA signaling	response to osmotic stress
Ma07_g26810	RING-H2 finger protein ATL39-like	-3.07983	0.0213754	Protein ubiquitination
Ma09_g29440	U-box domain-containing protein 17-like	-2.89079	0.0196694	Protein ubiquitination	defense response
Ma06_g12780	U-box domain-containing protein 21-like	-2.87773	0.0370434	Protein ubiquitination
Ma02_g07200	F-box protein SKIP2-like	-2.87339	0.0217213	Protein ubiquitination
Ma05_g23160	E3 ubiquitin-protein ligase RMA1	-2.87217	0.0203553	Protein ubiquitination
Ma06_g19500	U-box domain-containing protein 27-like	-2.79315	0.0222471	Protein ubiquitination
Ma03_g14160	RING-H2 finger protein ATL16-like	-2.61917	0.0128458	Protein ubiquitination
Ma02_g23190	Probable BOI-related E3 ubiquitin-protein ligase 2	-2.55323	0.0103613	Protein ubiquitination	metal ion binding	Defense-related signalnig
Ma09_g13910	U-box domain-containing protein 40-like	-2.54473	0.043622	Protein ubiquitination
Ma06_g10170	Putative E3 ubiquitin-protein ligase RING1-like	-2.48895	0.037864	Protein ubiquitination
Ma08_g21570	E3 ubiquitin-protein ligase RING1-like	-2.48722	0.00961392	Protein ubiquitination		programmed cell death
Ma06_g27460	U-box domain-containing protein 25-like	-2.27754	0.0106659	Protein ubiquitination	defense response
Ma11_g16610	F-box/LRR-repeat protein 3-like	-2.11591	0.0135467	Protein ubiquitination
Ma04_g38580	Probable BOI-related E3 ubiquitin-protein ligase 3	-2.06089	0.0264707	Protein ubiquitination	metal ion binding	Defense-related signalnig
Ma07_g19070	Ubiquitin-conjugating enzyme E2 5B-like	-2.04665	0.0441062	Protein ubiquitination
Ma04_g11050	U-box domain-containing protein 4-like	-2.04573	0.0123105	Protein ubiquitination
Ma04_g15060	Putative receptor protein kinase ZmPK1	-6.21124	0.047093	Receptor-like kinase
Ma11_g22870	Putative leucine-rich repeat receptor-like serine/threonine-protein kinase At2g19230	-4.2053	0.0484542	Receptor-like kinase
Ma05_g06590	Probable inactive receptor kinase At4g23740	-4.1896	0.0339333	Receptor-like kinase
Ma04_g34930	Leucine-rich repeat receptor-like serine/threonine-protein kinase At1g17230	-4.15821	0.012284	Receptor-like kinase	defense response
Ma04_g37310	Probable LRR receptor-like serine/threonine-protein kinase At3g47570	-3.83571	0.0186142	Receptor-like kinase
Ma09_g11910	Probable L-type lectin-domain containing receptor kinase S.5	-3.76985	0.0121353	Receptor-like kinase	defense response
Ma05_g12860	Probable LRR receptor-like serine/threonine-protein kinase At4g08850	-3.57325	0.0362519	Receptor-like kinase	Signaling
Ma03_g27330	Probable LRR receptor-like serine/threonine-protein kinase At2g16250	-3.56375	0.0241825	Receptor-like kinase
Ma06_g29690	Probably inactive leucine-rich repeat receptor-like protein kinase At3g28040	-3.51903	0.0186507	Receptor-like kinase
Ma03_g30650	Probable serine/threonine-protein kinase At1g18390	-3.50386	0.023436	Receptor-like kinase
Ma06_g31750	Probable LRR receptor-like serine threonine- kinase At1g56140	-3.47201	0.0181259	Receptor-like kinase
Ma09_g25630	L-type lectin-domain containing receptor kinase IX.1-like	-3.20607	0.0332036	Receptor-like kinase	Defense response	response to hydrogen peroxide metabolic process
Ma02_g10510	Probably inactive leucine-rich repeat receptor-like protein kinase IMK2	-3.1517	0.0196694	Receptor-like kinase
Ma07_g22940	Wall-associated receptor kinase 5-like	-3.14669	0.0135467	Receptor-like kinase	Protein serine/threonine kinase activity
Ma03_g30620	Probable serine/threonine-protein kinase At1g18390	-3.14281	0.0392863	Receptor-like kinase
Ma04_g36330	Wall-associated receptor kinase-like 2	-3.06833	0.0329088	Receptor-like kinase	Protein serine/threonine kinase activity
Ma07_g22950	Wall-associated receptor kinase 5-like	-3.04822	0.038083	Receptor-like kinase	Protein serine/threonine kinase activity
Ma08_g02280	Putative receptor protein kinase ZmPK1	-3.02599	0.0348606	Receptor-like kinase
Ma09_g09510	L-type lectin-domain containing receptor kinase IV.2-like	-2.96844	0.0127883	Receptor-like kinase	Defense response
Ma09_g22640	MDIS1-interacting receptor like kinase 2	-2.9097	0.0346869	Receptor-like kinase	defense response
Ma07_g22960	Wall-associated receptor kinase 5-like	-2.90511	0.0138263	Receptor-like kinase	Protein serine/threonine kinase activity
Ma03_g21840	Probable receptor-like protein kinase At1g67000	-2.85847	0.0277525	Receptor-like kinase
Ma03_g01360	Probable serine/threonine-protein kinase At1g18390	-2.82269	0.0175639	Receptor-like kinase
Ma09_g09540	L-type lectin-domain containing receptor kinase IV.1	-2.81904	0.0244567	Receptor-like kinase	Defense response
Ma11_g02710	Probable receptor-like protein kinase At5g24010	-2.6874	0.0229778	Receptor-like kinase
Ma11_g21150	Wall-associated receptor kinase 2-like	-2.68479	0.0293768	Receptor-like kinase	Protein serine/threonine kinase activity
Ma03_g07390	Probable inactive receptor kinase At1g48480	-2.66107	0.0483159	Receptor-like kinase
Ma09_g19650	Probable leucine-rich repeat receptor-like protein kinase At1g35710	-2.65784	0.0202593	Receptor-like kinase	Signaling
Ma09_g09500	L-type lectin-domain containing receptor kinase IV.1-like	-2.62202	0.0154699	Receptor-like kinase	Defense response
Ma03_g30610	Probable receptor-like protein kinase At1g67000	-2.58223	0.0220758	Receptor-like kinase
Ma08_g19680	L-type lectin-domain containing receptor kinase IX.1-like	-2.55813	0.0273218	Receptor-like kinase	Defense response	response to hydrogen peroxide metabolic process
Ma03_g01350	Probable receptor-like protein kinase At1g67000	-2.54466	0.0146683	Receptor-like kinase
Ma03_g30680	Probable serine/threonine-protein kinase At1g18390	-2.53392	0.0128458	Receptor-like kinase
Ma08_g03400	L-type lectin-domain containing receptor kinase IX.1-like	-2.50443	0.0217766	Receptor-like kinase	Defense response	response to hydrogen peroxide metabolic process
Ma08_g03410	L-type lectin-domain containing receptor kinase IX.1-like	-2.48203	0.0106565	Receptor-like kinase	Defense response	response to hydrogen peroxide metabolic process
Ma09_g09520	L-type lectin-domain containing receptor kinase S.4-like	-2.46596	0.0217213	Receptor-like kinase	Defense response
Ma11_g16300	Probable receptor-like protein kinase At5g47070	-2.46335	0.00873292	Receptor-like kinase
Ma01_g16580	Probable serine/threonine-protein kinase At1g18390	-2.41373	0.012071	Receptor-like kinase
Ma08_g00600	Probable serine/threonine-protein kinase At1g54610	-2.4048	0.0205161	Receptor-like kinase
Ma06_g16950	Putative LRR receptor-like serine/threonine-protein kinase At1g05700	-2.39	0.0273218	Receptor-like kinase
Ma09_g11560	Putative receptor-like protein kinase At4g00960	-2.38639	0.0208153	Receptor-like kinase
Ma08_g19690	L-type lectin-domain containing receptor kinase	-2.36687	0.0492538	Receptor-like kinase	Defense response
Ma09_g25090	Receptor-like serine/threonine-protein kinase SD1-8	-2.35941	0.0304092	Receptor-like kinase
Ma06_g11350	Probable receptor-like protein kinase At1g67000	-2.35181	0.0121353	Receptor-like kinase
Ma04_g36800	Probable receptor-like protein kinase At5g47070	-2.35154	0.0138263	Receptor-like kinase
Ma03_g30660	Probable serine/threonine-protein kinase At1g18390	-2.34955	0.0492465	Receptor-like kinase
Ma03_g18450	Leucine-rich repeat receptor-like tyrosine-protein kinase At2g41820	-2.34322	0.0365932	Receptor-like kinase	defense response
Ma09_g28930	L-type lectin-domain containing receptor kinase IV.1-like	-2.29256	0.0127883	Receptor-like kinase	Defense response
Ma08_g03380	L-type lectin-domain containing receptor kinase IX.1-like	-2.25903	0.0268519	Receptor-like kinase	Defense response	response to hydrogen peroxide metabolic process
Ma08_g03330	L-type lectin-domain containing receptor kinase IX.1-like	-2.23033	0.0234005	Receptor-like kinase	Defense response	response to hydrogen peroxide metabolic process
Ma04_g36300	Wall-associated receptor kinase 3-like	-2.19923	0.0389156	Receptor-like kinase	Protein serine/threonine kinase activity
Ma06_g10770	Probable leucine-rich repeat receptor-like protein kinase At5g63930	-2.13182	0.0269724	Receptor-like kinase
Ma06_g11340	Probable serine/threonine-protein kinase At1g18390	-2.08814	0.0199193	Receptor-like kinase
Ma02_g12780	Wall-associated receptor kinase 3-like	-2.0729	0.0138263	Receptor-like kinase	Protein serine/threonine kinase activity
Ma02_g07950	Leucine-rich repeat receptor-like serine/threonine/tyrosine-protein kinase SOBIR1	-2.06885	0.0234392	Receptor-like kinase	defense response
Ma01_g13220	Wall-associated receptor kinase 2-like	-2.03848	0.0346869	Receptor-like kinase	Protein serine/threonine kinase activity
Ma03_g30630	Probable receptor-like protein kinase At1g67000	-2.01686	0.0141716	Receptor-like kinase
Ma04_g13740	Probable serine/threonine-protein kinase At1g18390	-2.00272	0.0373365	Receptor-like kinase
Ma10_g28400	Receptor-like protein EIX1	-4.35137	0.041907	Receptor-like protein	Defense response to fungus
Ma02_g12670	Receptor-like protein 12	-3.03691	0.0201903	Receptor-like protein
Ma05_g09990	Protein TRANSPARENT TESTA GLABRA 1-like	-2.90407	0.0141716	Regulates MYC Transcription factors	ET pathway	response to auxin
Ma06_g20750	Probable CCR4-associated factor 1 homolog 11	-2.51665	0.0121353	Response to biotic stimulus
Ma09_g30300	Probable CCR4-associated factor 1 homolog 11	-2.31618	0.0093836	Response to biotic stimulus
Ma04_g34170	Maltose excess protein 1-like, chloroplastic	-2.55661	0.0314169	response to nematode
Ma01_g19550	Pathogenesis-related protein 1-like	-3.3071	0.0103613	SA pathway	response to biotic stimulus	SAR
Ma06_g18530	Pathogen-related protein-like	-2.72739	0.0312005	SA pathway	response to biotic stimulus	SAR
Ma02_g22600	Lipase-like PAD4	-2.31605	0.0329001	SA pathway	defense response	SA signaling
Ma08_g19160	Probable salt tolerance-like protein At1g78600	-2.29069	0.0139635	Salt tolerance
Ma09_g27340	Cytochrome P450 78A5-like	-6.69368	0.0480387	Secondary metabolism	Oxidoreductase activity	Biosynthesis of lignans, flavonolignans and alkaloids
Ma10_g08690	Cytochrome P450 78A6-like	-4.97797	0.012284	Secondary metabolism	Oxidoreductase activity	Biosynthesis of lignans, flavonolignans and alkaloids
Ma07_g19640	Trans-cinnamate 4-monooxygenase-like	-4.3926	0.0093836	Secondary metabolism	lignin biosynthesis
Ma02_g19720	Probable 4-coumarate--CoA ligase 2	-4.24792	0.0225912	Secondary metabolism	phenylopropanoid metabolic process	phytoalexin biosynthesis
Ma05_g13180	Malonyl-coenzyme A:anthocyanin 3-O-glucoside-6''-O-malonyltransferase-like	-3.78006	0.00961392	Secondary metabolism	phenylopropanoid metabolic process
Ma06_g32450	Cytochrome P450 78A5-like	-3.44422	0.0370434	Secondary metabolism	Oxidoreductase activity	Biosynthesis of lignans, flavonolignans and alkaloids
Ma08_g32910	Cytochrome P450 71A1-like	-3.29863	0.0348768	Secondary metabolism	Oxidoreductase activity	Biosynthesis of lignans, flavonolignans and alkaloids
Ma07_g24890	Dirigent protein 1-like	-3.23079	0.0360123	Secondary metabolism
Ma02_g06380	Tricetin 3', 4', 5'-O-trimethyltransferase-like	-3.19796	0.047561	Secondary metabolism	lignin biosynthesis
Ma09_g10830	Dirigent protein 21-like	-3.17041	0.0244567	Secondary metabolism	JA biosynthesis	Biosynthesis of lignans, flavonolignans and alkaloids
Ma04_g21340	Shikimate O-hydroxycinnamoyltransferase-like	-3.13148	0.0258177	Secondary metabolism	cell wall	Lignin biosynthesis
Ma05_g13190	Malonyl-coenzyme A:anthocyanin 3-O-glucoside-6''-O-malonyltransferase-like	-3.11416	0.0138263	Secondary metabolism	phenylopropanoid metabolic process
Ma05_g01220	Dirigent protein 2-like	-3.09037	0.0093836	Secondary metabolism
Ma11_g21180	Phenylalanine ammonia-lyase-like	-2.75929	0.0140023	Secondary metabolism	defense response
Ma02_g06330	Tricetin 3', 4', 5'-O-trimethyltransferase-like	-2.71817	0.0466125	Secondary metabolism	lignin biosynthesis
Ma05_g20900	Phenylalanine ammonia-lyase-like	-2.69407	0.0121498	Secondary metabolism	defense response
Ma02_g06730	Caffeic acid 3-O-methyltransferase-like	-2.62034	0.0480793	Secondary metabolism	phenylopropanoid biosynthesis	cell wall reinforcement	lignin biosyntesis
Ma10_g23880	Shikimate O-hydroxycinnamoyltransferase-like	-2.61595	0.0148674	Secondary metabolism	cell wall	Lignin biosynthesis
Ma02_g02860	Momilactone A synthase-like	-2.59543	0.0274048	Secondary metabolism	phytoalexin biosynthesis
Ma10_g28420	Cytochrome P450 734A6-like	-2.55025	0.0332239	Secondary metabolism	Oxidoreductase activity	Biosynthesis of lignans, flavonolignans and alkaloids
Ma09_g10840	Dirigent protein 11-like	-2.52395	0.0429158	Secondary metabolism
Ma00_g02580	Caffeic acid 3-O-methyltransferase-like	-2.42748	0.0136569	Secondary metabolism	phenylopropanoid biosynthesis	cell wall reinforcement	lignin biosyntesis
Ma04_g12600	Probable 4-coumarate--CoA ligase 3	-2.36892	0.00937154	Secondary metabolism	phenylopropanoid metabolic process	phytoalexin biosynthesis
Ma01_g04420	Phenylalanine ammonia-lyase-like	-2.36857	0.0223955	Secondary metabolism	defense response
Ma01_g06080	F-box/kelch-repeat protein At5g43190	-2.35188	0.0308759	Secondary metabolism	regulation of phenylpropanoid metabolic process
Ma02_g15450	Cytochrome P450 85A-like	-2.33305	0.032943	Secondary metabolism	Oxidoreductase activity	Biosynthesis of lignans, flavonolignans and alkaloids
Ma11_g21870	Scopoletin glucosyltransferase-like	-2.23692	0.012071	Secondary metabolism	Defense response to virus
Ma01_g00430	Putative UDP-glucose glucosyltransferase	-2.18924	0.0185627	Secondary metabolism	response to toxic substance
Ma06_g05150	Cytochrome P450 71B23-like	-2.18836	0.045609	Secondary metabolism	Oxidoreductase activity	Biosynthesis of lignans, flavonolignans and alkaloids
Ma11_g03400	Cytochrome P450 89A2-like	-2.1774	0.0435361	Secondary metabolism	Oxidoreductase activity	Biosynthesis of lignans, flavonolignans and alkaloids
Ma06_g10250	Trans-cinnamate 4-monooxygenase-like	-2.1602	0.0210265	Secondary metabolism	lignin biosynthesis
Ma06_g38330	Caffeoyl-CoA O-methyltransferase	-2.15326	0.0161226	Secondary metabolism	phenylopropanoid biosynthesis	cell wall reinforcement	lignin biosyntesis
Ma07_g08410	Caffeoylshikimate esterase	-2.13208	0.0117569	Secondary metabolism	phenylopropanoid biosynthesis	cell wall reinforcement	lignin biosyntesis
Ma02_g10440	Cytochrome P450 94A1-like	-2.11579	0.0361273	Secondary metabolism	Oxidoreductase activity	Biosynthesis of lignans, flavonolignans and alkaloids
Ma00_g00320	Scopoletin glucosyltransferase-like	-2.08709	0.0217766	Secondary metabolism	Defense response to virus
Ma05_g01210	Dirigent protein 2-like	-2.08343	0.0222757	Secondary metabolism
Ma03_g26150	Cytochrome P450 94A1-like	-2.05474	0.0215447	Secondary metabolism	Oxidoreductase activity	Biosynthesis of lignans, flavonolignans and alkaloids
Ma05_g04310	Shikimate O-hydroxycinnamoyltransferase-like	-2.00803	0.0140023	Secondary metabolism	cell wall	Lignin biosynthesis
Ma07_g03370	Serine/threonine-protein kinase Nek5-like	-3.70925	0.00873292	Serine/threonine-protein kinase
Ma03_g28800	Serine/threonine-protein kinase At5g01020-like	-2.80945	0.00873292	Serine/threonine-protein kinase	Defense response
Ma07_g11210	Serine/threonine-protein kinase At5g01020-like	-2.51533	0.0140175	Serine/threonine-protein kinase	Defense response
Ma04_g37520	Serine/threonine-protein kinase HT1-like	-2.49763	0.00893495	Serine/threonine-protein kinase	Regulation of stomatal closure
Ma05_g24860	Serine/threonine-protein kinase D6PKL1-like	-2.46836	0.012284	Serine/threonine-protein kinase	Auxin pathway
Ma11_g17900	Serine/threonine-protein kinase-like protein CCR4	-2.11803	0.0138499	Serine/threonine-protein kinase
Ma02_g10890	SNF1-related protein kinase regulatory subunit gamma-1-like	-7.6096	0.0300017	Signal transduction
Ma09_g04710	CBL-interacting serine/threonine-protein kinase 11-like	-2.39045	0.0093836	Signal transduction	Intracellular signal transduction	auxin transport	response to osmotic stress
Ma07_g29120	CBL-interacting protein kinase 6-like	-2.38442	0.00885709	Signal transduction	Intracellular signal transduction
Ma06_g06640	Elicitor-responsive protein 1-like	-2.3705	0.0474697	Signal transduction	defense response	signaling
Ma08_g22070	CBL-interacting protein kinase 18	-2.20646	0.0103613	Signal transduction	Intracellular signal transduction
Ma10_g05980	Elicitor-responsive protein 1-like	-2.19123	0.0217868	Signal transduction	defense response	signaling
Ma10_g28680	Stress-induced protein, Putative, expressed	-3.10166	0.0138263	Stress response
Ma06_g28150	Stress-induced protein, Putative, expressed	-2.46238	0.0339063	Stress response
Ma11_g16650	Late embryogenesis abundant protein Lea5-like	-2.01463	0.0103613	Stress response	response to abiotic stress
Ma03_g16390	Probable strigolactone esterase D14	-2.02355	0.0289391	Strigolatone signaling	Plant-fungal interaction
Ma02_g18760	EG45-like domain containing protein	-2.76174	0.0104447	Systemic acquired resistance	Hormone receptor binding
Ma11_g21020	Lipid transfer-like protein VAS	-2.32199	0.0161226	Systemic acquired resistance	Epicuticular wax
Ma10_g28190	Probable WRKY transcription factor 72	-6.57906	0.015178	Transcription factor	Defense response
Ma04_g14910	Protein RADIALIS-like 3	-6.16354	0.0320918	Transcription factor	MYB-related gene family
Ma02_g10870	Protein RADIALIS-like 4	-5.76168	0.0216675	Transcription factor	MYB-related gene family
Ma02_g06450	Homeobox-leucine zipper protein HAT22-like	-4.99097	0.0273218	Transcription factor	Defense response
Ma05_g02100	Trihelix transcription factor GT-4-like	-4.50026	0.0459582	Transcription factor
Ma05_g09420	Probable WRKY transcription factor 61	-4.3319	0.0177108	Transcription factor
Ma04_g26220	Putative HTH MYB-type domain-containing protein	-4.22439	0.0244704	Transcription factor	Myb transcription factor
Ma02_g10880	Protein RADIALIS-like 3	-4.21414	0.0347356	Transcription factor	MYB-related gene family
Ma07_g14030	Probable WRKY transcription factor 41	-3.9752	0.00873292	Transcription factor
Ma03_g17210	Probable WRKY transcription factor 41	-3.94386	0.0206108	Transcription factor
Ma05_g08420	Zinc finger protein ZAT6-like	-3.80307	0.0093836	Transcription factor	response to hypoxia
Ma07_g08910	Putative transcription factor bHLH041	-3.76311	0.0492538	Transcription factor	Brassinosteroid biosynthesis
Ma00_g02930	NAC domain-containing protein	-3.68763	0.0474922	Transcription factor
Ma05_g14510	Transcription factor MYB4	-3.5949	0.00873292	Transcription factor	Stress response	Oxidoreductase activity	peroxidase
Ma06_g00910	Transcription factor MYB105	-3.51304	0.0362173	Transcription factor
Ma04_g02880	Transcription factor bHLH149-like	-3.48108	0.032263	Transcription factor	Brassinosteroid signaling
Ma04_g30910	Transcription factor bHLH83-like	-3.45813	0.0280515	Transcription factor
Ma05_g02120	Transcription factor JUNGBRUNNEN	-3.44104	0.0255185	Transcription factor	Abiotic stress response
Ma10_g29990	Probable WRKY transcription factor 9	-3.42745	0.0126688	Transcription factor			cuticular wax biosynthesis
Ma03_g21270	Probable WRKY transcription factor 50	-3.42735	0.0256267	Transcription factor	Defense response	ET pathway	JA pathway	SA pathway
Ma06_g02630	Putative transcription factor bHLH041	-3.41868	0.0212533	Transcription factor	Brassinosteroid biosynthesis
Ma10_g04420	MYB-related protein 308	-3.41851	0.0276295	Transcription factor
Ma06_g01150	Probable WRKY transcription factor 26	-3.39002	0.012284	Transcription factor	ET pathway
Ma05_g01100	MYB-related protein 308	-3.36497	0.0243358	Transcription factor
Ma07_g05300	Probable WRKY transcription factor 60	-3.25593	0.0093836	Transcription factor	Defense response	SA pathway
Ma03_g25780	MYB family transcription factor, Putative, expressed	-3.22121	0.0138263	Transcription factor
Ma02_g16570	MYB-related protein Hv1-like	-3.17038	0.0250087	Transcription factor
Ma07_g23280	NAC domain-containing protein	-3.00874	0.00873292	Transcription factor
Ma03_g32110	WRKY domain-containing protein	-2.9566	0.0233708	Transcription factor
Ma09_g23100	Transcription factor MYB44-like	-2.95295	0.00873292	Transcription factor	SA pathway activation	JA pathway repression	ABA pathway	Abiotic stress response
Ma05_g07350	NAC domain-containing protein	-2.90474	0.011065	Transcription factor
Ma03_g13060	Putative WRKY transcription factor 18~ WRKY42	-2.84343	0.0255945	Transcription factor
Ma04_g29870	Probable WRKY transcription factor 57	-2.8289	0.0220955	Transcription factor	response to osmotic stress
Ma09_g28730	Transcription factor bHLH49-like	-2.75417	0.0382934	Transcription factor	Brassinosteroid signaling
Ma10_g15390	Probable WRKY transcription factor 31	-2.73282	0.0161226	Transcription factor
Ma07_g20830	Putative Probable WRKY transcription factor 40	-2.72023	0.00961392	Transcription factor
Ma07_g20190	Probable WRKY transcription factor 9	-2.71368	0.0287433	Transcription factor			cuticular wax biosynthesis
Ma03_g32510	Probable WRKY transcription factor 28	-2.5952	0.0154699	Transcription factor
Ma05_g09720	Calmodulin-binding 60 B	-2.55992	0.0197009	Transcription factor	plant defense	positive regulator of SNC2-mediated immunity
Ma03_g18240	Two-component response regulator ARR3-like	-2.55979	0.020344	Transcription factor	Cytokinin signaling
Ma11_g01240	NAC domain-containing 35	-2.51554	0.0206108	Transcription factor
Ma02_g22020	Putative WRKY transcription factor 6~ WRKY6	-2.51072	0.0134117	Transcription factor
Ma02_g11530	Probable WRKY transcription factor 14	-2.49547	0.0336114	Transcription factor
Ma06_g07330	Probable WRKY transcription factor 41	-2.49045	0.0305578	Transcription factor
Ma06_g07970	Probable WRKY transcription factor 75	-2.44901	0.0269724	Transcription factor
Ma10_g04550	NAC domain-containing 90	-2.44535	0.022151	Transcription factor
Ma09_g23420	Probable WRKY transcription factor 17	-2.42446	0.0117569	Transcription factor	Defense response to bacterium
Ma01_g00720	Putative Probable WRKY transcription factor 40	-2.3025	0.0133953	Transcription factor
Ma04_g24540	Probable WRKY transcription factor 71	-2.3017	0.0478193	Transcription factor
Ma01_g23360	Probable WRKY transcription factor 53	-2.25722	0.0161226	Transcription factor	Defense response	SA pathway	JA pathway
Ma03_g05150	Probable WRKY transcription factor 11	-2.2218	0.0103613	Transcription factor	JA pathway	Induced resistance	Defense response
Ma10_g03640	Probable WRKY transcription factor 40	-2.02156	0.0181149	Transcription factor	Defense response	SA pathway	response to wounding
